# Supplementary material for: Spatial biology using single-cell mass spectrometry imaging and integrated microscopy
Source: Nat Commun. 2025 Oct 15;16:9129. doi: 10.1038/s41467-025-64603-8 (PMC12528677; doi:10.1038/s41467-025-64603-8)
Supplement: Supplementary file 4 — Source Data [file 41467_2025_64603_MOESM4_ESM.zip]

Archive with 7 entries (7 files):
- supplementary_figure_5b.csv
- supplementary_figure_5c.csv
- supplementary_figure_3a.csv
- supplementary_figure_3b.csv
- figure_4a.csv
- figure_6c.csv
- figure_8.csv
