# Supplementary material for: Spatial biology using single-cell mass spectrometry imaging and integrated microscopy
Source: Nat Commun. 2025 Oct 15;16:9129. doi: 10.1038/s41467-025-64603-8 (PMC12528677; doi:10.1038/s41467-025-64603-8)
Supplement: Supplementary file 4 — Source Data [file 41467_2025_64603_MOESM4_ESM.zip › supplementary_figure_5b.csv]

	720.5902	condition
4263	0.24126366811930935	n0
40025	1.4757164790277713	n0
39994	1.3550410197258995	n0
39968	0.9922244000865573	n0
39863	-0.23345781979565997	n0
59326	-0.08805619038590957	n0
39120	0.4289926946454046	n0
2915	0.49698475663282116	n0
40050	0.6487473613730994	n0
39064	-0.13363374735628328	n0
59421	0.4423566491482316	n0
63256	0.5612055037089154	n0
27155	0.7432676802977899	n0
38085	1.3208058745750515	n0
37755	1.0965346282601427	n0
37382	1.2549354312251744	n0
37349	-0.17734666128602117	n0
39063	-0.131618400495693	n0
40075	0.17167247723163911	n0
40078	1.0001768403458364	n0
40084	0.6802405405230546	n0
41718	-0.5166359228852789	n0
41705	-0.48129224986656427	n0
41659	-0.5351927771899515	n0
41403	0.03901408598964985	n0
41301	2.070887371324715	n0
41263	1.7387605122419563	n0
40547	-0.3538366702529588	n0
3457	1.0640464281257338	n0
40412	1.0679210521052338	n0
40335	1.0089390032244374	n0
40262	1.2693215513201346	n0
40247	0.7818259690982299	n0
40220	0.42764749756943815	n0
40165	0.9294400450889259	n0
40113	0.7873132076952343	n0
40108	0.7937152796754303	n0
40088	1.1437141664235433	n0
57697	1.525061922055722	n0
41751	-0.6922325384751099	n0
36813	-0.06506365083729052	n0
36415	1.1472979313073202	n0
35264	-0.614159608728924	n0
27364	0.7293249667810755	n0
61468	0.5761141773670724	n0
35191	0.10287451230640489	n0
35148	-0.4192121481278254	n0
61489	0.8400160752613782	n0
35143	-0.4962905656033737	n0
35331	-0.9863859040335493	n0
35104	-0.7494409134676601	n0
35049	-0.4666646259423472	n0
34955	1.3424004865254335	n0
34892	0.6994743155557998	n0
34885	1.96386221305962	n0
27469	1.735350332980352	n0
27479	1.3625296018025341	n0
34877	2.629218756323077	n0
63156	1.831195686922336	n0
35373	-0.5723873723085938	n0
35397	-0.88298492486686	n0
61418	0.7052366947952692	n0
36191	0.07984563686521873	n0
36026	0.6022922699126967	n0
36002	1.032008396108548	n0
18600	-0.6473842083814272	n0
18700	-0.4058994855460456	n0
35750	0.5000430550280899	n0
61346	0.20862060546942318	n0
63215	2.152830851401438	n0
35611	-0.10219765767778738	n0
18898	1.0456628252593467	n0
35494	-0.8238530618847062	n0
35465	0.47438313920712616	n0
18958	0.43302343197548654	n0
63201	0.4367859842347182	n0
35435	-0.6742922545872784	n0
35429	-0.786851356647521	n0
35419	-0.5834933665771984	n0
36425	1.90873142905023	n0
34857	1.0305311702552031	n0
41820	-0.6541570998145207	n0
41846	-0.3480338068764923	n0
24848	0.9366294814348582	n0
43575	1.0110807140210205	n0
43554	0.8946631665416267	n0
43539	-0.10295726693070023	n0
24933	0.9417692279059174	n0
29202	1.203467857520691	n0
22281	0.264882916873564	n0
43642	0.49261002654307223	n0
63772	1.9403928369799368	n0
25116	1.2247748184689105	n0
63734	1.0679318731462992	n0
25490	0.8322573757411753	n0
43183	1.6412757685821866	n0
43126	0.09469931930548384	n0
25779	0.8109431567680726	n0
43019	-0.08252734429137452	n0
25037	3.8303145624811057	n0
43702	3.18625307836726	n0
43732	0.7738093309047337	n0
43765	-0.30096036319320474	n0
24406	0.7140243919327389	n0
3924	-0.33099845388509425	n0
24484	0.17587763090323955	n0
22345	0.23423806785554618	n0
24501	0.1680304259494668	n0
975	0.00045478822521337564	n0
24549	0.6322184478255439	n0
24560	0.26387558876802536	n0
43946	-0.636891188673973	n0
43918	1.3734903078048661	n0
11117	0.692417593727017	n0
43898	-0.20135912452420784	n0
43884	1.4353188600053184	n0
43874	-1.166795640393076	n0
43872	0.9940766830367422	n0
43858	-0.4731623229374135	n0
43829	-0.5931185570919536	n0
43009	0.4499936638429856	n0
41839	-0.37413936735583353	n0
42997	-0.0725915834595511	n0
25945	0.5088478288966667	n0
42198	-0.982960413661874	n0
42176	0.2592840338654211	n0
42163	0.06986761433857744	n0
42150	-0.20922982632800904	n0
42144	0.2126870649061298	n0
42125	0.7457276498800829	n0
42108	-0.753962555916764	n0
42218	0.11205482706768918	n0
42098	1.3750832085834122	n0
42011	-0.22760437868498515	n0
41975	0.03645189666182043	n0
26805	0.41988077893109793	n0
41954	-0.8189680455021893	n0
41888	-0.11479890208105213	n0
41880	-0.7604605014813001	n0
41869	0.07455446151198492	n0
42047	-0.3755330525388861	n0
42221	0.4822428505291196	n0
42256	1.3974750787449348	n0
42257	-0.1641603010444629	n0
63641	-0.4008798020970349	n0
42970	1.0999015178187919	n0
26016	0.5296593783351488	n0
26056	0.8624169156394221	n0
26090	0.8267287422655042	n0
26225	0.8235400796933384	n0
26297	0.5051862271347025	n0
26367	1.0339038081631284	n0
26406	0.4042223754293007	n0
26469	1.29766135121734	n0
26507	-0.14875932488952767	n0
42392	-1.126871134291545	n0
26597	0.3276035834915522	n0
42359	-0.16837786650944292	n0
42330	1.1246011516502858	n0
42316	0.9299009321028987	n0
26686	1.011613677194963	n0
25897	0.564167244385125	n0
24400	0.06598267452185351	n0
34829	0.5476861200957028	n0
27551	2.0037213241479064	n0
30294	1.1879311466954563	n0
30293	1.0026642716632252	n0
28423	1.9228716068761735	n0
30269	1.2027337332129429	n0
61989	1.3859307504938085	n0
28449	0.4818330838198744	n0
28456	1.3024982114612866	n0
30414	0.8022428198721973	n0
61993	0.488087946040277	n0
62009	0.9503691517437932	n0
28538	1.2886557819203057	n0
62014	0.4936910597862314	n0
28552	1.8751315064148022	n0
28554	1.5918696881650962	n0
30129	1.6628759100770354	n0
30128	0.9941489996226371	n0
30201	1.3147736538591106	n0
61934	0.7479174242803974	n0
30454	0.7018292210572952	n0
30459	0.16390234146267343	n0
28180	1.4239787903870995	n0
31162	0.20280920909332656	n0
28206	1.9192105088356801	n0
28207	0.949159093170288	n0
31144	0.8043805741051545	n0
30840	1.04696992363839	n0
1740	-0.4219035442816599	n0
30823	0.7111905663350834	n0
28272	1.072468426790502	n0
30742	-0.13528049455773528	n0
30729	1.1399369222666718	n0
61881	0.7849566029818144	n0
30615	0.850009919821945	n0
30534	1.272606511713273	n0
30509	2.165836420194534	n0
28350	1.1943356880280585	n0
28370	1.0221148133212992	n0
30114	1.1233954888641078	n0
31164	1.22047219781467	n0
62038	1.9987157659733428	n0
28627	-0.04351131398657818	n0
29646	0.8301996424906722	n0
29571	2.022557026682091	n0
29570	2.359057041336402	n0
29555	1.9366647792128728	n0
29534	0.7444982588480479	n0
28965	2.4048219463199634	n0
29494	0.18501359591021546	n0
29727	1.05078323650636	n0
29446	1.8595163035984719	n0
29005	1.468080752552975	n0
29404	1.9027706658693135	n0
29374	1.742803287620312	n0
29344	1.0909557042416815	n0
29168	1.10701469743579	n0
29312	1.4287463236031082	n0
29232	1.4135473759912143	n0
29440	0.6791880479208896	n0
28828	1.1521330342919662	n0
62153	0.6180299321279162	n0
28816	2.7363042173442853	n0
28642	2.2258429501216614	n0
30084	0.5401112420138046	n0
28662	0.9270216818761388	n0
28664	3.316678630149158	n0
28679	1.6475084539443607	n0
30053	0.6869908409864808	n0
62095	0.49709714579961634	n0
28706	1.0106141341679218	n0
29983	1.5265512539269601	n0
28736	1.4923840538749347	n0
29939	1.2224235423722023	n0
29865	0.5901229298145051	n0
28765	2.15732143446297	n0
28773	3.0591538741019946	n0
29853	1.7044902035801517	n0
62150	1.6904744385155166	n0
28810	1.492896154701962	n0
30092	1.2242799105670712	n0
34814	0.572141152191473	n0
28169	0.8998629889266948	n0
61762	0.43806444676570533	n0
34293	0.3056416443980363	n0
34260	0.3940714338154708	n0
34214	1.0952455366059834	n0
19771	0.07223402382749601	n0
63004	0.378557693747006	n0
34184	-0.03190107678983225	n0
34179	0.13864956236774625	n0
34331	1.0944545495179738	n0
34176	0.4680110828741101	n0
27749	0.40293875618039476	n0
34160	0.4654955486309658	n0
34153	-0.4014390250725908	n0
34122	0.8109813720262149	n0
34104	-0.5247064849677192	n0
34103	0.010803531812842371	n0
34093	1.0049181244934235	n0
34170	-0.03243644463965222	n0
27674	1.2921738571753314	n0
34353	1.7855239593815302	n0
19645	1.90317624057978	n0
34752	1.2465350118604648	n0
34728	1.8441330699821832	n0
34725	0.8770125309362207	n0
34696	-0.2808089654146912	n0
34683	-0.21234121252458735	n0
34615	2.8908400477008707	n0
34611	2.2189562325242074	n0
19484	-0.2369412918630138	n0
34594	0.612669319508916	n0
34552	0.9356057667075207	n0
34511	-0.8579501406748223	n0
34487	-0.16460200799486469	n0
34476	-0.663968231479628	n0
19568	0.2057866996167716	n0
19585	0.6499199865559182	n0
34429	-0.1723460451263811	n0
34411	-0.5504066025360449	n0
27810	0.6542145111371552	n0
61763	-0.39157383853839295	n0
34064	-0.17484999617216837	n0
34045	-1.0880917499519756	n0
33547	0.19936316062056822	n0
33431	0.022688513248854854	n0
33142	0.1913391102195486	n0
28067	0.748005977168174	n0
33018	-1.0144054445965383	n0
32993	-0.6926145203711943	n0
32717	0.47312938168580804	n0
33625	-1.0934809317686796	n0
28085	1.1667512862658427	n0
32478	0.13474309277253096	n0
32454	0.8588094765028744	n0
28119	0.6643298414434291	n0
32439	-0.06419927270124386	n0
32271	0.2283354152243943	n0
32225	-0.4481048590172597	n0
32186	-0.1244839662235058	n0
32678	-0.8036917301505382	n0
33737	-0.058826133310541075	n0
27987	1.1706488809837887	n0
61708	0.5117394190404349	n0
34044	-0.17501399663007003	n0
34041	-0.17665987957104223	n0
34024	0.3262170653989422	n0
34022	-0.9093280922073297	n0
34021	-0.06551232625505839	n0
27859	1.384964014508843	n0
34012	-0.3290964062234216	n0
34003	-0.7185700789419286	n0
33986	-0.25442643555101774	n0
33968	-0.6129168827307067	n0
33956	-0.1510496094467054	n0
33942	-0.27972835550024755	n0
33929	0.6702845716092557	n0
33912	0.1393035043975024	n0
33893	-0.08915890137148294	n0
27983	1.526299867519624	n0
27984	0.8577891299489433	n0
62945	1.121266602969256	n0
24399	-0.06705300333103612	n0
29226	1.4737108633874565	n0
22932	2.5098441140160217	n0
49879	2.887073668792763	n0
49845	2.40837540209572	n0
49838	0.6166532554743305	n0
49799	1.0163436314535514	n0
66562	1.330473895140247	n0
52929	1.1952623775650086	n0
66509	0.8824838334693541	n0
65843	-0.6938575795954528	n0
65487	-0.28128861531189253	n0
65479	0.906613730604733	n0
51316	0.7175880365175041	n0
65200	1.4283129303893944	n0
65084	-0.03115145714290929	n0
51324	0.8281076442252426	n0
22925	0.1622571857545715	n0
49481	0.946963490856322	n0
49444	2.9549292358934	n0
49959	4.56531504863837	n0
49385	2.0667645965134924	n0
66991	0.6739282552328835	n0
23302	1.0195389571528517	n0
9810	3.13331908592945	n0
53436	0.24799870414085964	n0
9827	1.4461693648002312	n0
51858	1.483625861159363	n0
67872	-0.23193865290491422	n0
67477	1.3416527771627829	n0
67339	0.838267117805608	n0
67290	0.6168532523955159	n0
53209	2.205898445092432	n0
67284	1.817851924301386	n0
67250	-0.046208429496737057	n0
67219	1.0241453419204691	n0
9895	2.5815784587912995	n0
9251	-0.47270914712964524	n0
51228	-0.06539026169558974	n0
50058	0.4959905872185879	n0
51239	1.132358277921121	n0
51288	0.5697131021559415	n0
49370	2.1830943553096938	n0
22953	1.1859020104989662	n0
47175	1.0294569313405846	n0
23918	0.30351119184149133	n0
51684	0.7765749339419052	n0
51685	0.3706321941527341	n0
52331	1.059814547500068	n0
48311	1.1425882415170971	n0
23207	0.7369666212763838	n0
51706	2.4169458996865174	n0
51781	2.498578389380362	n0
8609	-0.8495958196846872	n0
52084	1.2449360773378646	n0
52014	1.4682999858270136	n0
51996	1.3702320059471529	n0
51790	2.052475721100431	n0
23170	1.7597092119768027	n0
51941	0.9255432351397099	n0
51791	2.25854890043375	n0
51895	1.9870902001696285	n0
51657	0.5645278614431432	n0
52406	1.980011338923431	n0
64755	-0.893725303458078	n0
23236	2.168306493795852	n0
22955	-0.14060053743853415	n0
49319	1.5211960940003943	n0
22960	0.7359561470525048	n0
23854	0.6279108336893408	n0
51336	0.6720950742580359	n0
51372	1.08164783335073	n0
22971	3.5176051655606493	n0
47263	2.210653099227848	n0
50487	2.078946121642143	n0
64242	0.3237782522152176	n0
64831	-0.22421548192270602	n0
52621	1.6347375832241706	n0
64822	-0.8020498023254381	n0
64239	0.8866113755826468	n0
51426	0.823741445284898	n0
8312	0.3822915778652617	n0
24004	1.4595453406272996	n0
22579	1.0270391459892072	n0
51396	1.7801353068739587	n0
22907	2.8787856183109404	n0
53368	1.0642408687051323	n0
24304	0.7837496573081324	n0
57112	0.6199107895290923	n0
51071	0.035262800459114195	n0
22797	-0.19464601439188522	n0
4769	-0.10799292294074513	n0
69919	-0.593875333647843	n0
4804	-0.9298017789612673	n0
4822	-0.5534365773070145	n0
4892	-0.36164482876292975	n0
69724	2.3727922659137057	n0
4954	-0.20019381398223995	n0
69570	1.6603872064478267	n0
69536	1.6589383889268892	n0
64334	-0.06117189074935567	n0
69516	0.32243830726746986	n0
23497	1.4483150829620324	n0
24279	1.519471289057645	n0
69511	2.3057537798612984	n0
50902	0.44840196399717397	n0
69414	2.909597719858891	n0
4681	0.7247606648192289	n0
4666	-0.6734127102715184	n0
44243	0.6151242594260167	n0
4276	-0.13943936077370156	n0
4292	-0.3540602849268188	n0
4315	-0.22126732835795682	n0
22491	0.34176101256677405	n0
22742	0.14279962369077007	n0
4316	-0.30428466377402447	n0
4322	-0.38657498669767393	n0
75978	4.072274285934054	n0
75927	2.0708117047607946	n0
71227	1.4636463731174996	n0
4337	0.0009765138273635847	n0
50953	1.205238919501054	n0
23447	0.1683802145308007	n0
4641	-0.11557871500364789	n0
4658	-0.5567436987775837	n0
24355	0.9960563765765207	n0
57193	0.38346562610862206	n0
69348	1.657899123452351	n0
23154	0.9614290662899901	n0
69002	1.3761450628915686	n0
7094	0.4478128891466704	n0
6996	-0.26660096226366403	n0
6933	1.3499508911158724	n0
6872	-0.34344251747202875	n0
22632	1.6524053405972587	n0
9311	-0.42487701133252814	n0
57784	-0.6305893617022417	n0
9302	-0.12526634969652223	n0
6852	-0.2979752150253794	n0
6839	-0.4624482905073934	n0
22875	1.3249021602589939	n0
54562	1.9859643267833595	n0
54591	-0.5816731078715013	n0
54716	-0.22968124525839478	n0
22903	-0.30591099352518586	n0
7110	-0.48619422944596974	n0
69075	1.7735093287319896	n0
5072	1.1308708303130022	n0
5305	0.22955695314562072	n0
69272	1.1765352181045086	n0
56427	0.7581001481519286	n0
69179	1.190633025652285	n0
69178	1.7868979403569278	n0
51201	0.8533322091948382	n0
44371	0.8027622719322337	n0
5403	0.39380455176120577	n0
55490	-0.22735148629969937	n0
6213	2.9334855628529337	n0
6536	0.5779063496932624	n0
46056	0.708142773740135	n0
5391	0.5861591321651592	n0
9318	5.499615075178303	n1
9393	4.718232337401651	n1
9170	6.49487011441567	n1
9313	9.275631683283873	n1
8861	3.050739944388819	n1
9395	3.3852947512531046	n1
9255	3.504942559510632	n1
9254	3.7835042600271773	n1
8876	3.74830476276961	n1
8927	3.443713931642785	n1
9319	11.193002726026608	n1
8896	4.469365788811031	n1
8897	2.4394301655145605	n1
9369	1.7011794607335367	n1
9367	7.47350964839337	n1
8935	4.0605866720510235	n1
8938	2.445385699050991	n1
9015	5.978094710557165	n1
9360	7.108548182264085	n1
9327	2.582551793002702	n1
9201	5.758718382367599	n1
9253	8.573614989635587	n1
9257	0.4897453421444834	n1
10955	9.15295065525028	n1
8752	1.8628269616592263	n1
7593	0.9671758491621877	n1
7594	1.3635038585011625	n1
7647	0.8033397149932315	n1
7662	0.38740845669884	n1
7702	1.1647074766860162	n1
7789	1.8653855606111283	n1
7813	0.987286541103558	n1
7822	0.6318480197118008	n1
7853	0.715056727739754	n1
7870	1.267873005286008	n1
7905	1.6492477100748926	n1
7907	0.9958431484450029	n1
7908	1.5641910273339015	n1
7923	2.974837893103515	n1
7935	1.7161571827603517	n1
7592	0.6456126314541002	n1
7941	2.7295438806058576	n1
7523	0.5325680575037613	n1
7457	0.7670749568031389	n1
62370	4.372633681384971	n1
62358	2.4399489618796695	n1
62336	3.840928296879425	n1
62293	2.3429819313862215	n1
62287	4.310850945160816	n1
62280	3.319669303710602	n1
4556	0.710988215278431	n1
62232	1.9544649588373648	n1
62162	1.7399401144264761	n1
62154	2.8191050599748704	n1
62111	2.5630772156370227	n1
6595	1.062280019392778	n1
7354	1.2506642228166547	n1
7431	0.5001557742582761	n1
7443	0.22792382674772338	n1
7522	1.3337750494119152	n1
7943	4.190543752813742	n1
7977	1.0285785825448073	n1
7993	2.943097595071203	n1
8383	0.6293141153018387	n1
8408	2.795837204570995	n1
8410	0.26307082035835716	n1
8425	2.6370326738628367	n1
8449	6.219269742990009	n1
8491	1.5654597127091017	n1
8499	1.3414323943357724	n1
8514	5.4868030150433	n1
8529	2.962368638190763	n1
8530	1.803037226843505	n1
8561	9.264979939740561	n1
8572	3.5943959632239535	n1
8578	5.689862768659493	n1
34653	5.513578091741549	n1
8710	0.8157173336292206	n1
8370	0.8168103803274017	n1
8329	2.428268732218011	n1
8328	2.370980443321834	n1
8321	2.7571047004980556	n1
7997	0.6153473844839877	n1
8048	3.2276978815663733	n1
8085	0.14709748583262186	n1
8126	6.239108946894937	n1
8133	5.411239246599903	n1
8165	1.2497709666917567	n1
38440	2.776311176810251	n1
8813	2.8241040504881867	n1
8167	0.4209574582171206	n1
8193	5.519586711454215	n1
8214	0.9107064256809039	n1
8241	1.8930564696917878	n1
8249	2.5338336706727325	n1
8257	2.7722682385472206	n1
8290	2.0696701151274643	n1
8304	3.210811372677234	n1
8170	2.0883535976764733	n1
9409	5.528385744300539	n1
9579	2.881544105816452	n1
9424	4.469190783815522	n1
11459	7.333012568778895	n1
11452	0.517889527951078	n1
10725	4.091326441546846	n1
11447	2.889718608655699	n1
11446	6.619133569262448	n1
10738	5.467757810942243	n1
11445	1.8359810662193998	n1
11436	-0.5779769610198516	n1
10747	3.225999902064487	n1
10759	6.780365133334616	n1
11433	1.7036638275773994	n1
11468	4.597796950764233	n1
11412	8.363495248029977	n1
11395	1.3342656216872333	n1
11387	1.5562528953464738	n1
10785	1.96132218113163	n1
11349	3.425134940097553	n1
11347	0.37050209932420086	n1
10803	5.956663147597748	n1
11331	1.0169666011579828	n1
10807	3.935389443511585	n1
11315	0.15888396991863077	n1
11306	0.9718322484362272	n1
11304	4.42895003094143	n1
11409	-0.3980661214162797	n1
10823	6.26704839215385	n1
11472	20.31409282352882	n1
11486	2.059097850058629	n1
11588	7.767810258075902	n1
11587	4.044177411596638	n1
10680	1.9786271727248366	n1
11570	3.648040499965067	n1
11566	2.3161974193353596	n1
10692	5.771210491082366	n1
11554	3.6958484812679813	n1
11552	5.8730880728905	n1
11551	4.2255310693114865	n1
11548	2.625838016934055	n1
11542	0.49304906176256447	n1
11482	0.597576545939734	n1
11538	3.32269927442306	n1
11527	2.8884321037707457	n1
10712	5.792740996140975	n1
11526	9.420110663868583	n1
11523	4.916817988404598	n1
11518	4.872947683846124	n1
11516	2.1298550813477277	n1
11504	0.860705559132908	n1
10713	6.7725562314678065	n1
11502	0.9354346310250209	n1
11500	5.96857207347749	n1
11493	0.44467565026728956	n1
11530	0.7028641612665566	n1
11598	2.7004873420790867	n1
10836	3.626664047823877	n1
11266	1.7105064135836476	n1
11058	4.164302704720983	n1
10905	6.979537933690576	n1
11036	7.828639413594109	n1
10909	4.363446221470218	n1
11031	4.131080765926196	n1
11030	9.356952175410212	n1
11029	0.9544101196733246	n1
11028	3.612082400894229	n1
11018	3.2558835573934743	n1
10916	3.452343722513621	n1
11017	3.93111601276763	n1
11065	0.6758775118493794	n1
11012	4.301433974924606	n1
10995	6.484717905766652	n1
10994	1.145825075584206	n1
10989	5.8913159817288	n1
10985	2.122207974691522	n1
10984	3.33440204615716	n1
10983	0.8039614967383407	n1
10917	8.697209637534417	n1
10958	2.4637756478472785	n1
10957	3.01369661709391	n1
10941	2.041309685638678	n1
10943	4.127397783266851	n1
10997	4.461130220933884	n1
11282	3.794895793995949	n1
11072	2.3137890225452793	n1
11076	3.8371456041633234	n1
10837	2.69049935238461	n1
11244	4.8932965275836064	n1
10846	3.9503248334833816	n1
11233	1.3357838181429653	n1
11191	3.893497929366951	n1
11188	4.730352326859138	n1
10852	1.177242019701707	n1
44362	1.91555495863321	n1
11154	0.7925822726348013	n1
11153	3.1879770854942087	n1
10863	4.328229401384943	n1
11073	4.42588931502648	n1
10865	0.4346484723764083	n1
10866	4.421738925112928	n1
11123	2.898414641670254	n1
10872	3.561073548156928	n1
11106	2.6739066853592917	n1
11105	0.3130409733517351	n1
11104	1.888230618237961	n1
10873	3.215839201160495	n1
11093	4.7412246530380004	n1
10890	3.506570446315133	n1
11086	0.003842286641800957	n1
10900	2.1124545642687798	n1
11140	4.642198178883927	n1
10675	6.0846246936902935	n1
11621	8.728731991182606	n1
11623	6.62012746649124	n1
10261	4.1886302301127065	n1
10273	4.561188504424683	n1
10287	3.471423828925486	n1
12146	8.899251376882146	n1
42268	1.5245936222907388	n1
12134	2.197136743322843	n1
12133	2.692666931358685	n1
10311	1.5158570830727687	n1
10331	3.4606258957288434	n1
42347	0.5811143936266524	n1
12098	2.6664036254464825	n1
10173	2.6205661007362426	n1
10356	15.134948082112173	n1
42375	1.691069947710065	n1
12081	0.20322636619245252	n1
12080	11.387308443736567	n1
10393	10.047641629529554	n1
12076	2.4740643221806224	n1
12075	2.69025778650685	n1
12067	1.078911096549872	n1
12060	8.847987407319769	n1
42426	0.8153959151709917	n1
10399	0.9683948534178919	n1
12052	6.575066972911276	n1
12095	1.6467264509870692	n1
42467	0.5878036316082579	n1
42164	0.4238040644803673	n1
10101	5.473269818777697	n1
9446	4.635560208917561	n1
9447	3.663153408779577	n1
9454	12.14232118721791	n1
9456	3.4716745173253645	n1
9529	3.56560473874822	n1
9530	3.5104359478432134	n1
9531	3.8552000703400457	n1
9550	2.1315441294753095	n1
9551	4.470801077811433	n1
9552	4.414730877458111	n1
10949	2.719821847482826	n1
10122	2.521192996416723	n1
9682	3.0914498926892064	n1
9743	4.4273193237166435	n1
9754	3.123387865987302	n1
9859	1.8343764770039672	n1
9876	3.1826551232780815	n1
9905	3.566888954019095	n1
9934	5.4734145394417295	n1
9946	8.1574678907101	n1
9975	2.1054002972319217	n1
9984	2.49724457897934	n1
10019	6.097816666753472	n1
10088	0.979511792407412	n1
9726	0.6239302281366786	n1
10461	1.8435569679448516	n1
12027	0.9659580638032935	n1
12010	0.03615164243330204	n1
11755	4.9428466007092835	n1
11754	0.5925027318548917	n1
11752	5.6159566844014295	n1
10613	4.907185489458098	n1
11738	1.8230909127251103	n1
10626	5.068685831001917	n1
11737	-0.8445601431766562	n1
11725	1.774223646178816	n1
11722	1.6181344049547235	n1
10627	5.729663566666338	n1
11721	5.605234572557441	n1
11756	5.1626154476757815	n1
10639	6.316024585823221	n1
11703	1.4385911926104897	n1
11702	5.731556506419074	n1
11691	3.3865929109499286	n1
11687	0.7865731985023736	n1
11684	5.090722412560552	n1
10668	4.009682415795363	n1
11682	2.2426914369671214	n1
11681	3.9626946507703003	n1
11659	2.6550001635804064	n1
11655	0.5018257227790853	n1
11634	10.56775043989276	n1
10640	5.686310366059911	n1
11777	-0.14292130858472926	n1
10595	5.718447972683135	n1
11790	-0.5376895146661846	n1
10498	4.3666775282354955	n1
12002	0.4414164335408884	n1
42520	0.5545723336065213	n1
42531	0.9453073347162412	n1
11979	-0.813173845431171	n1
10539	3.745499312167334	n1
42599	0.30641839488345246	n1
11954	6.574124922584533	n1
10559	7.064327217265171	n1
11922	6.531967178633084	n1
11918	2.1532292858416047	n1
11917	11.997224026541902	n1
10565	1.945918983674187	n1
11910	1.365524694051003	n1
11901	9.407766414439363	n1
11883	3.655154682206832	n1
11877	2.5924245737230573	n1
11834	-0.11783455705197232	n1
11826	-0.9410523832211091	n1
11825	-0.30492931270640006	n1
10585	4.5865290567278185	n1
11822	1.1209077936936576	n1
11815	17.386534626936964	n1
11807	3.865750161901412	n1
11791	0.3595502176828181	n1
15975	9.953008304344406	n1
11435	-0.3064506863010422	n1
11019	2.05142583750293	n1
62440	3.6730693723870673	n1
62435	4.086810588636203	n1
67748	0.7375040951147432	n1
67346	0.9394468808302633	n1
67288	0.9282517204834069	n1
67173	0.8647155615923158	n1
67096	1.1115726311154732	n1
67092	-0.8729423239201832	n1
67051	2.7728102718885985	n1
67928	3.6692910392758242	n1
67047	1.0304198610567021	n1
66880	0.32918990012862476	n1
66855	1.5611738025088018	n1
62488	2.260900604631487	n1
66835	0.9985312631627026	n1
66801	1.3014444755523367	n1
66775	1.5638761023198782	n1
66738	1.7321624398397995	n1
66555	1.2363055166682333	n1
67029	1.1101593044854596	n1
68043	3.2792908924535085	n1
67994	3.239807835689324	n1
68110	2.7031612023458544	n1
62396	3.1583697555654204	n1
62404	2.150424829750297	n1
68480	0.4574982456740026	n1
68475	5.773958727394051	n1
68105	2.601362133990895	n1
68449	4.7887477128019835	n1
62562	0.6865522390698559	n1
68472	-0.7415332643967445	n1
68287	2.472842576067348	n1
68266	3.0070576980077517	n1
62475	2.157810729072814	n1
68250	0.5339883086057029	n1
68362	1.384230254172079	n1
35727	6.001578555457422	n2
35799	3.493727837010581	n2
35672	4.6464227064849535	n2
35748	3.726733446286256	n2
35669	3.1611634824649735	n2
35728	4.022355897048244	n2
35735	3.1006140908995783	n2
35680	2.5592729209210527	n2
35715	5.088057784337577	n2
35692	2.3762220891447132	n2
37665	1.7527834423492454	n2
35654	4.3340267828338055	n2
37134	1.2296756955504253	n2
35603	4.166787325902012	n2
35427	2.6516256991962983	n2
35432	1.106958784912433	n2
35433	3.028206728379242	n2
35440	2.7517409067677887	n2
35448	3.3177489418604678	n2
35466	5.3145964151855685	n2
35650	2.93264959692639	n2
35490	2.9113325367920053	n2
35534	3.1908442389960046	n2
35800	4.2495363577432	n2
35535	3.132775630701184	n2
35538	4.721143509069696	n2
35570	5.834328888435651	n2
35574	5.63943747772977	n2
35506	1.0113829452245091	n2
37610	1.9644868107359084	n2
36077	0.750518696132781	n2
35886	2.0167635597677576	n2
36442	4.603255296813184	n2
37456	1.1925242900173332	n2
36343	1.5394315207380271	n2
37472	2.6794827822458314	n2
36320	1.2721536500502042	n2
37480	1.5376359245166837	n2
36257	1.1724826991677781	n2
36199	1.9083841338747636	n2
36180	1.5562569239379005	n2
36161	1.5591842819870718	n2
37515	2.3677770200074906	n2
37518	2.7823631297445903	n2
36133	2.632996640649001	n2
36132	2.612645749686374	n2
36128	0.37930012668476526	n2
36101	0.8885219811861493	n2
35413	2.6736116930297755	n2
35905	3.6033172420065167	n2
35932	3.0945448880474316	n2
35939	2.7996437939087366	n2
35947	4.401875849425234	n2
35953	3.0853874253703157	n2
35977	1.6688752572377468	n2
37595	2.0230656361746053	n2
35978	3.3246031593300494	n2
36020	2.314927805529174	n2
37548	0.7786640039493067	n2
37547	1.8875302297376755	n2
36060	1.4434972518076368	n2
37534	1.667039726977455	n2
36076	2.54714817487807	n2
36003	2.348237808671996	n2
33836	1.0003019283540815	n2
35312	2.609656292659354	n2
33869	1.1305682183740944	n2
34342	0.6787578785235797	n2
38091	3.306484202570434	n2
38118	3.626688487832819	n2
34382	0.9927165229015293	n2
34400	0.49076672685259637	n2
34952	0.8734702867164016	n2
38130	3.7088103385560443	n2
34904	1.1208892928030112	n2
38142	1.8747852162186478	n2
34896	0.3784873692660308	n2
34451	1.548574695174026	n2
34888	0.6442439754147861	n2
34469	0.9935665562117741	n2
38368	3.225294399083521	n2
38357	2.623732323119053	n2
38191	4.525103975234593	n2
34523	0.7812398731333773	n2
34850	-0.27464576328744694	n2
38218	1.73629856223244	n2
34600	4.862920475690408	n2
34780	0.7531048068570873	n2
34776	1.2148372956523934	n2
34636	2.8197264089854888	n2
34775	1.7699190580439668	n2
38308	2.8196773781100695	n2
34677	0.26003426430250004	n2
34732	1.1905761512893158	n2
34685	1.1673048817463776	n2
34690	2.0857487671154944	n2
38079	3.9757397455928944	n2
34330	1.5226988547164706	n2
34323	1.3111965616622843	n2
34303	0.9407016929937432	n2
33870	1.9893881506883295	n2
38631	1.8341603813504497	n2
33904	0.44427875185341503	n2
35389	3.6190297052117626	n2
33915	1.1804905895261082	n2
33923	1.2572779259558629	n2
33925	0.9843759101707391	n2
33955	1.0645324859217076	n2
35379	2.0175558489666754	n2
33960	2.0863117623349288	n2
33976	1.752329629335811	n2
33980	0.39984531835472914	n2
35362	1.3064690524914822	n2
35359	0.8382300101746596	n2
33839	0.8707718958333588	n2
35335	0.8267314486808227	n2
35310	2.9514678954730043	n2
37913	3.6783186840764	n2
35280	1.8735707050062835	n2
35270	3.3765831701726188	n2
35261	3.2494272750500626	n2
35245	1.4207223734651813	n2
37956	4.698879263102697	n2
37977	3.68650061159552	n2
35154	2.4236586559840645	n2
38030	4.575657457028539	n2
38040	2.3264023647969942	n2
38490	3.8003100840547126	n2
34256	2.444243074938387	n2
38063	4.352102000803183	n2
36472	5.133406509322134	n2
36498	3.1473122739526342	n2
36124	1.7963149490468624	n2
34721	0.8727709170978385	n2
37249	1.093782835600014	n2
36746	0.0712987471243242	n2
37245	2.399380857311693	n2
37237	1.2787976417223086	n2
36734	3.485716669428363	n2
36731	3.8954929128960805	n2
36748	4.270685050948916	n2
37218	2.059440267193424	n2
36974	1.9210243966403713	n2
37210	1.9749708575461535	n2
36998	1.0107490350210604	n2
37205	1.983577864674238	n2
37197	2.2748638517785187	n2
37026	0.993092383360743	n2
36697	4.709853306588239	n2
37182	2.482258667708334	n2
37356	1.1882012032145688	n2
36761	0.7660954423618715	n2
36867	3.7570322635362774	n2
36499	3.3809877384780114	n2
36822	0.9624723105198392	n2
36874	1.0181598941317112	n2
36806	-0.45430340497044136	n2
36802	3.2953519457958724	n2
37354	0.7392283727346316	n2
36909	1.18381620360944	n2
36799	1.4409283749984076	n2
36921	2.995463822125226	n2
37275	0.3757275835295072	n2
36773	3.2306906236227335	n2
37351	2.4011815865276467	n2
37272	1.5962668650396543	n2
37288	0.8949960744393031	n2
37056	1.2528776232244137	n2
37325	0.6623689884946741	n2
37058	1.2533273882236875	n2
37142	1.149580244379858	n2
37149	1.0675161005104163	n2
37115	0.8456726098870038	n2
37107	1.3516965832298657	n2
37158	1.9347416800471169	n2
37095	0.09832677846630936	n2
36523	3.451206428290457	n2
36533	3.028403242330172	n2
37087	1.633634089105656	n2
37170	2.014180653878789	n2
37073	1.2683672443249592	n2
36551	3.0629761559049524	n2
8380	1.773585339455242	n2
37059	1.5449354172431093	n2
17424	1.532872676070449	n3
16236	2.1842151924755964	n3
17450	3.019431701733859	n3
17274	1.9718331127435438	n3
16245	3.8529003476630836	n3
17288	1.1620502803959283	n3
17412	3.2553076575800315	n3
17291	3.398390504389355	n3
17292	4.417465059379319	n3
17411	2.7394585671006517	n3
17447	3.1866993595143365	n3
17304	2.6430364719248467	n3
16604	6.450314030178313	n3
16267	3.5703480524635975	n3
16590	3.3328694178975367	n3
16363	5.860017780094037	n3
17308	3.166648505293441	n3
17309	1.8914667706340682	n3
16583	1.594657503583403	n3
17451	3.6945557495428827	n3
17273	2.686082856924072	n3
16605	2.675297567144229	n3
16611	3.6135082570481316	n3
16691	3.528128381642411	n3
17416	3.8817225259720254	n3
16679	4.157947547048947	n3
16676	3.9361256219855907	n3
17248	2.1001446099448233	n3
16664	4.652141133463428	n3
17456	4.43616987574698	n3
14222	2.0339151366515154	n3
17255	3.113780426218967	n3
17311	2.946540954831858	n3
16215	2.846451740897175	n3
17454	2.9055912672493793	n3
17259	3.6906303399483433	n3
16645	6.116228148580786	n3
17260	6.880306919960032	n3
16644	4.612462312564003	n3
16630	2.5595290407297946	n3
17269	2.453220579075322	n3
16617	6.9289364906188835	n3
16614	1.746696544352496	n3
14227	1.8460320041599756	n3
16273	3.236660224628562	n3
16366	3.5830868946885994	n3
17313	2.3952586950412056	n3
16499	4.215242627725864	n3
17371	3.744862966544983	n3
16481	4.351172378245316	n3
16477	1.9922370795210658	n3
16468	2.4544790172793225	n3
17376	3.957747234226041	n3
16463	4.4343091353536614	n3
16314	4.072527444914908	n3
16457	2.404416688411591	n3
17240	4.548746494736093	n3
16455	2.6029796380657726	n3
16329	2.2256337037644753	n3
17379	1.791560187021323	n3
17381	3.8505114965236547	n3
16419	4.114369466229043	n3
16418	5.5915129208455525	n3
16417	5.191524866121503	n3
16415	2.5050001859087927	n3
16411	3.4915818797163327	n3
17418	2.2917437419286206	n3
17425	1.674628339984071	n3
17391	1.8255452925292233	n3
17394	2.623950881111597	n3
16515	3.536212313611745	n3
16580	4.159733323288746	n3
17328	3.9672285947303605	n3
17332	2.027820003427268	n3
16338	2.5291704981518404	n3
17435	3.9624617352808533	n3
16352	5.834888887108506	n3
14228	2.077898853109523	n3
16286	2.190410967449893	n3
16577	4.0198487711011595	n3
14197	2.973397059722027	n3
16564	3.2161786604372318	n3
17337	2.4925865182885536	n3
17341	2.8712157619383847	n3
17342	2.9700592906102603	n3
21247	4.603620333568347	n3
16555	2.6221438551228102	n3
16546	3.4358377188865705	n3
17404	3.1511233081656917	n3
16298	2.4580377007927945	n3
17346	2.014775680972039	n3
17405	3.4910527748697078	n3
16503	1.7325307097088394	n3
17091	3.1430059205005283	n3
16700	6.397477293128273	n3
17102	1.329415313878064	n3
16994	0.6986937836362525	n3
16993	3.963433959290711	n3
16986	2.7094088383360617	n3
17109	3.495410660304125	n3
16983	4.095768836632704	n3
17111	0.9160386017181955	n3
17119	1.0970365374726287	n3
16978	2.178835371671031	n3
17124	2.121903975248783	n3
16974	1.6536064074054222	n3
17140	3.9280985508772757	n3
17143	2.6544663519715437	n3
17145	5.330619729211812	n3
16206	4.699151857614236	n3
16973	3.8876290520968517	n3
21242	0.6406534025445165	n3
16966	3.2285462133548744	n3
16961	1.0209434261543804	n3
16960	3.7735105991644873	n3
16959	1.9787104029213742	n3
17157	1.554288831284682	n3
17160	3.7586800539597482	n3
17161	2.5447073336067696	n3
17164	3.2908051226149198	n3
16949	3.5315613625455464	n3
16948	0.9431090364285007	n3
16998	2.2622798414316025	n3
16999	3.346791048896792	n3
17003	2.784067503308881	n3
17004	2.676697785947493	n3
17086	1.808359318124393	n3
17092	2.2306101758450754	n3
17084	3.0466109877145366	n3
17083	2.636544757186225	n3
17094	3.93669301352143	n3
17082	4.685422699983182	n3
17069	0.997478327035431	n3
17067	1.258294345205277	n3
17061	1.964751885900951	n3
17060	2.8650067458179898	n3
17058	1.8728598223466948	n3
17057	4.075723565459352	n3
17055	1.9355934524647604	n3
16939	1.4668375030499763	n3
17097	3.8284391132066387	n3
17042	4.6755387020642845	n3
17041	2.3035701132393593	n3
17039	2.098007771884391	n3
17098	1.8432806233368562	n3
17034	4.1092221449604915	n3
17032	4.015538354958182	n3
17030	3.8505391068816164	n3
17100	3.257842622919806	n3
17023	4.352930054755029	n3
17016	6.612987421131361	n3
17014	3.3932866342963184	n3
17009	0.7395053341974527	n3
17005	2.7124188311144866	n3
17050	0.9550055941090912	n3
17167	3.144441524152003	n3
17170	2.362273838422701	n3
17172	6.023676298846855	n3
17209	4.497918002452434	n3
17213	4.222457937817263	n3
17214	3.037819434817286	n3
14208	1.2821510695675107	n3
16792	3.530557841251683	n3
16785	2.1498837885817954	n3
16784	4.171457992966981	n3
16772	2.1966847341396103	n3
16771	3.8848406573093848	n3
17216	4.34413759090722	n3
17217	2.159886689959861	n3
17220	1.5935590012794678	n3
17222	2.764566321801231	n3
16804	-0.7407361425894233	n3
16761	2.34732203033052	n3
16750	2.4759314689600527	n3
16749	4.995651908287742	n3
16748	3.7658117922043917	n3
17224	2.945934542033445	n3
17230	3.6878771951938183	n3
16730	3.101667319695945	n3
16727	3.0669960202648303	n3
17232	2.7947735626969683	n3
17234	2.3650107647290497	n3
16722	2.7777108866831233	n3
16715	3.998755330006093	n3
16710	2.776706773993414	n3
14218	5.7568953753946515	n3
14210	4.8225338773003985	n3
16693	2.1780911460610666	n3
16822	2.1684938072919966	n3
16844	4.9035771249371605	n3
16936	2.884371466748141	n3
16928	1.3754886161130735	n3
16926	8.257002668479434	n3
16924	3.2643007531847545	n3
16923	3.8042534774960406	n3
16921	4.315476976122005	n3
16919	2.886810061214862	n3
17174	1.696125566223334	n3
17176	3.2467076552513365	n3
16917	2.6584217071355125	n3
17177	4.335096806243316	n3
16914	3.077850023358637	n3
17182	2.4499162167754687	n3
16830	3.338996667325506	n3
16909	0.3988022639429904	n3
16907	2.795289725048583	n3
16901	3.2962526640114267	n3
16887	3.898174541478027	n3
16886	1.4931532693080354	n3
16878	1.8541419940104171	n3
16877	3.257442549023831	n3
16876	3.636823319582605	n3
16868	2.9427495484501467	n3
17195	6.867078346913725	n3
16858	3.8591825267902276	n3
16855	2.2795411901534472	n3
16847	3.2024452937250834	n3
16845	0.8536091284937487	n3
16908	3.778509041400967	n3
17231	3.970956404927312	n3
17361	2.3776842296229246	n3
16200	4.685898897419544	n3
15149	2.696075193109311	n3
15154	5.931132922465004	n3
15155	3.9521635222115834	n3
15165	4.853424889759564	n3
15166	3.4111582134651353	n3
15167	3.86417646698992	n3
14396	2.550458306276767	n3
14395	4.702523554420582	n3
15177	6.388001326451419	n3
15191	4.200038091461181	n3
14394	5.875086923868397	n3
15206	4.79142620854821	n3
15211	5.343690292109971	n3
14388	4.172021866790755	n3
15215	3.891371509666971	n3
15218	3.274432019505196	n3
15220	3.543444140090841	n3
15225	2.8189550025748358	n3
15234	3.484001532194509	n3
15140	2.4491079857864326	n3
15271	4.573785414540426	n3
15135	1.7714792034970517	n3
15131	5.599996480397095	n3
15029	3.266646678815944	n3
15030	2.4949691631310884	n3
14438	4.143934281588758	n3
15046	3.773015335998945	n3
15050	3.5817767940006626	n3
14428	3.3105905331506302	n3
15057	3.0139941089689866	n3
15068	2.521523029435697	n3
15069	3.4832787574145443	n3
15076	3.1060271749050132	n3
14420	2.148818658017008	n3
14406	3.6868654376330405	n3
14405	3.3383555911605525	n3
14404	3.2728357608999428	n3
15113	5.88206581152895	n3
15122	3.2777776628719164	n3
15123	5.7318964387309626	n3
15126	2.8716076989376043	n3
15130	4.562828386923252	n3
15134	2.8088072093112815	n3
15027	5.512507019115838	n3
15275	3.665041494406204	n3
15281	3.719970279849188	n3
14339	4.739286518900695	n3
15377	5.903004144042659	n3
15378	3.2881548636231837	n3
15383	3.2030279932875	n3
15387	2.074073988278152	n3
15388	1.4460143175824605	n3
15389	2.9191826998362487	n3
15390	1.4045777243154776	n3
15399	3.655407727616552	n3
15400	2.3936138100893576	n3
15403	3.5238559308567834	n3
15404	3.499159113380994	n3
14334	2.5412153846728915	n3
15408	3.6900751188088554	n3
15410	1.392259943600636	n3
15415	3.963668219931626	n3
14333	2.4698067067792087	n3
15421	5.672797564226298	n3
15422	5.031749870029013	n3
15373	4.006196597088458	n3
15277	3.815158083928061	n3
15367	2.38202535001864	n3
15365	3.119443894330857	n3
14380	4.639955711018746	n3
15287	2.271953718757769	n3
14370	5.541280075997227	n3
15296	2.578092958236734	n3
15300	2.724629329069871	n3
15304	3.370322943319263	n3
15313	4.384818503694836	n3
15316	3.643499345938955	n3
21276	2.750774432631112	n3
15326	2.8454715938893442	n3
15331	5.484539263442581	n3
15333	3.57833198216069	n3
15334	2.6967303430451066	n3
21260	1.4157643671897695	n3
15338	3.9032058861911794	n3
15343	1.591695851943117	n3
15344	1.7030262271698209	n3
15358	3.960788173564909	n3
15359	7.897202870853229	n3
15366	3.9049444952606494	n3
15022	2.939995467163837	n3
15021	2.953097819455721	n3
14439	2.1910260839324773	n3
14570	3.0879488325787134	n3
14704	3.089410013521974	n3
14569	3.5534886856101404	n3
14709	2.764482489773262	n3
14710	4.058348672365546	n3
14711	4.947632149366952	n3
14712	4.7691950704504755	n3
14715	4.685828162518023	n3
14721	3.1514180102558673	n3
14722	3.062742528140225	n3
14727	3.6263856154606984	n3
14546	3.154766319065703	n3
14545	4.086758523658245	n3
14544	4.221893434403693	n3
14543	4.65075130986587	n3
14748	3.7232311985054	n3
14749	2.4384974051555215	n3
14752	3.0238517261251063	n3
14766	3.2993630972324035	n3
14700	4.422441753426328	n3
14767	9.011711572403449	n3
14696	3.5882854693029214	n3
14688	3.0130252331986838	n3
14622	5.097496766087034	n3
14632	6.381054171049761	n3
14635	1.4576099948496124	n3
14607	5.863900748843688	n3
14603	3.5494820763888373	n3
14645	4.535641017601268	n3
14646	1.9757466982008234	n3
14602	3.743946798675525	n3
14651	3.7955888172987193	n3
14598	3.754553944407128	n3
14597	3.5035037051870437	n3
14659	3.794666342554939	n3
14667	3.1709287411903047	n3
14668	7.52102071013218	n3
14676	4.285681076309127	n3
14596	4.6856492638654705	n3
14584	4.29229984137532	n3
14580	3.2776296894715555	n3
14687	4.135846195818733	n3
14689	1.9082983679902619	n3
14770	5.431008428122648	n3
14776	3.5613092883428	n3
14781	4.812052892029679	n3
14501	3.7053261216222078	n3
14912	3.844999742169764	n3
14494	3.608881408638674	n3
14472	4.671886392598809	n3
14933	1.4381612019475143	n3
14934	3.5876345180869063	n3
14467	3.5243014787226845	n3
14466	3.533318173082695	n3
14456	3.6867087742908984	n3
14953	4.7795333481348194	n3
14954	2.1930436314088304	n3
14960	4.824252606102989	n3
14967	3.240730665448237	n3
14990	5.101287827044412	n3
14444	3.4126049652998223	n3
14443	2.91653602345981	n3
15001	4.877582957363775	n3
14440	3.6487591571128615	n3
15012	1.0661986867596847	n3
14502	3.3125472213735367	n3
14881	3.2036168240908416	n3
14880	2.8564183139448516	n3
14505	4.0734637329802625	n3
14782	2.717361343904115	n3
14789	3.193512743965557	n3
14791	3.978718296274655	n3
14792	5.052269969528564	n3
14538	4.891953892481071	n3
14535	4.219402785079739	n3
14806	2.1957551105523447	n3
14531	4.425501664117868	n3
14814	-0.09405194490672236	n3
15423	2.7082193016771328	n3
14818	3.9534106568376988	n3
14825	2.6201291501090767	n3
14826	4.148794716267504	n3
14831	3.1596653704109743	n3
14511	4.9906628085550775	n3
14846	3.424781443265403	n3
14860	5.281574611432546	n3
14506	2.7872819482289697	n3
14869	5.442378896905153	n3
14870	2.519737322880366	n3
14524	2.4650236143548914	n3
14332	2.0090293777719417	n3
14328	2.602811027602656	n3
15433	4.714959544951794	n3
15884	1.9739073098639246	n3
15886	3.1585959110385433	n3
15890	5.0252439390557155	n3
15893	3.5480474769732555	n3
15900	2.8625927766195685	n3
15904	3.2902901725967975	n3
15905	2.0163132208651815	n3
15909	2.1524347748371926	n3
15911	2.4255885165080247	n3
15912	3.4341675897978052	n3
15923	2.314322315456594	n3
15924	3.285617400724364	n3
15930	1.7339645522005491	n3
15931	2.335374240959478	n3
15934	2.28584309711761	n3
15936	2.3709099352847143	n3
15940	6.406542658629565	n3
15941	6.087039049029941	n3
15946	4.130378596039312	n3
15883	4.8784015293464735	n3
15950	3.847854993609105	n3
15872	5.010576261315468	n3
15866	2.676013143362706	n3
14254	4.827156729718538	n3
15762	2.5535082209107465	n3
15766	2.48651600491436	n3
15768	5.843801344048522	n3
15787	4.045474808639456	n3
15788	2.460667929855164	n3
15798	1.759942392721526	n3
15803	2.1550132735660488	n3
14253	4.670699848086879	n3
15810	1.9281858373849339	n3
15811	3.7659399777695217	n3
15813	3.4911294516802243	n3
15817	2.6814735285652556	n3
15822	3.883626997692903	n3
15825	4.758791069758549	n3
15835	4.0412215879553095	n3
15842	3.044498690957009	n3
15846	4.208312472787709	n3
15857	4.601422012796809	n3
15871	5.435698242791656	n3
15952	2.3048717252500737	n3
15961	5.672057575018131	n3
15962	3.4806221478362604	n3
16091	1.2370110798885672	n3
16113	4.936060119139419	n3
16114	4.01891819520674	n3
16116	3.5081787637564465	n3
16120	8.492629574397371	n3
16126	1.1647957186871507	n3
16132	3.5459844013698163	n3
16141	3.2361016057219505	n3
16142	3.001457057175259	n3
16146	2.593472357895434	n3
16155	3.8332175894701868	n3
16163	1.200058258673939	n3
16168	5.527634062014618	n3
16183	3.2678367972731053	n3
16184	4.080626527354529	n3
16186	7.041392900333385	n3
16189	3.2922238794835783	n3
16193	5.893622590352992	n3
16196	2.8448067421759786	n3
16078	1.3886847740329091	n3
17460	0.7182078468605034	n3
16066	2.5026184026359886	n3
16064	2.6057827782986407	n3
15966	3.1933587907441687	n3
15979	2.951199804400977	n3
15983	4.508192822473178	n3
15997	3.7768226253341513	n3
15999	3.8186733988584742	n3
16003	1.2366336040921597	n3
16004	1.972995199329488	n3
16010	5.542906970519103	n3
16014	3.801151498354524	n3
15730	3.1685665291876695	n3
16015	3.5604348207293195	n3
16022	1.682577255945304	n3
16028	3.815981697474273	n3
16029	2.6371236016435424	n3
16041	2.4176221193145566	n3
16044	3.4550324377804555	n3
16050	2.9940742900556865	n3
16057	3.3290108695975	n3
16058	2.2453781234379364	n3
16063	5.868018067825644	n3
16016	2.3192909368811665	n3
16205	2.434757483847157	n3
15728	5.7379441544454295	n3
15712	5.078096660655529	n3
15504	2.7582491220222662	n3
15505	3.3457834654922936	n3
15513	2.63979027996613	n3
15514	1.3875451099988274	n3
15517	4.200030131996336	n3
15518	2.2920007478338222	n3
14300	2.0224629190668386	n3
20839	1.6098294818937466	n3
15526	2.245600650386235	n3
14299	2.973526991190289	n3
14295	2.922875166813355	n3
15531	3.4213910199942705	n3
15535	5.943961064853348	n3
15536	1.169778741655981	n3
15537	3.080404323847257	n3
15541	2.791586425699846	n3
15547	1.9069772359730597	n3
21287	2.8344754263319687	n3
15554	2.77638430736648	n3
15498	2.403508699304329	n3
15556	1.7215313500268734	n3
15496	4.778864028994727	n3
15485	3.355661458231109	n3
15441	2.524398864327567	n3
14325	1.1335018022714771	n3
21255	2.5050011702302473	n3
15448	5.550931474829768	n3
15449	3.614999442289607	n3
15451	2.2944587837218418	n3
15452	3.155509124880143	n3
15453	2.199385580987565	n3
15461	3.221481145818778	n3
15464	4.78527372212565	n3
15465	4.84772789382544	n3
14323	3.1302357901417857	n3
15470	3.9948607311421367	n3
15471	6.85833670110515	n3
14322	5.3391339217857	n3
15477	7.040596058313434	n3
15479	1.4435315310795183	n3
15482	4.654615791417974	n3
15483	3.0004333299056443	n3
15495	4.2335606021562	n3
15559	4.7378416473560225	n3
15560	2.1835089626398307	n3
15578	8.977390381151263	n3
15653	3.819917149909926	n3
15656	8.072239062340431	n3
15657	6.256912906094242	n3
15658	1.7562107469273363	n3
15660	4.737650560561416	n3
15661	1.814932276969085	n3
15662	0.8915132062972129	n3
15667	1.834813570241665	n3
15675	2.6907180333502043	n3
14265	2.7122408636630126	n3
15680	2.315600429744867	n3
15681	3.911095118707926	n3
14264	3.001747268756472	n3
15688	3.3870249358272844	n3
15693	3.9049996565709626	n3
15694	3.9109314711417653	n3
15695	3.835824829354581	n3
15696	2.117334766028646	n3
15700	3.503404974430019	n3
15651	3.074474670006414	n3
15645	4.254796700170676	n3
15643	6.431918645452918	n3
14270	4.666634727668252	n3
15586	2.6301263231747063	n3
14279	1.3486367660271694	n3
14278	2.8507823732371085	n3
14276	4.437862773269057	n3
15599	3.2905167330182796	n3
15601	1.7429517656299185	n3
15603	5.547163107012709	n3
15604	4.086554924548451	n3
15605	2.099892659624147	n3
14255	4.262305201306216	n3
15611	3.0977318412780197	n3
15618	3.935604630418998	n3
15619	3.7448313059129066	n3
15620	2.5350122020294035	n3
15621	3.1409422236608773	n3
15622	2.718009876521327	n3
15627	1.4080839131899892	n3
15629	2.136938637409649	n3
15636	3.7204378587259046	n3
15637	4.077675279734188	n3
15615	3.5841633214130972	n3
14241	1.8964201544162744	n3
17715	3.2320711061412104	n3
17473	2.2094702633868124	n3
19710	1.7218954487372602	n3
14004	2.441706344495426	n3
19688	1.778610052045887	n3
14006	5.311770967605997	n3
19655	1.6973250782756224	n3
19648	0.6954162145827862	n3
19629	0.7828189399603664	n3
14015	2.3538284877078395	n3
14029	3.7217549451939926	n3
19595	1.3776171287102439	n3
19593	2.106441180605879	n3
19591	1.5746887017159596	n3
21139	7.308654253983054	n3
19571	2.268365760053028	n3
14032	2.1714435232362668	n3
14037	2.6198646801792216	n3
14038	4.308006845597257	n3
19544	2.262944748718947	n3
19540	3.9092822551670263	n3
19538	2.3766375451539457	n3
14048	4.9429593929927735	n3
14050	2.952155377417077	n3
19501	1.1581051487191254	n3
19717	1.5839699040723878	n3
21148	1.4756099585891436	n3
19723	2.158917174048467	n3
19734	-0.49583918161999196	n3
21082	0.6973351145536384	n3
21083	4.166235759155586	n3
13925	4.184275413289852	n3
19924	0.3813539100227362	n3
19919	1.9383421515563448	n3
13931	2.9131497135610473	n3
21095	-1.5428695155668475	n3
21097	5.35831209623619	n3
13936	2.001550796383858	n3
13952	2.647173658521643	n3
21105	-1.0677603809846736	n3
19834	3.1045239163294265	n3
13968	2.0534342216641783	n3
19823	0.6669438810992927	n3
13970	2.8140819285807432	n3
13984	2.5550425752020476	n3
19801	0.09914821970329807	n3
13990	2.9122737817757494	n3
13991	2.959956360018481	n3
19774	1.5569468312211467	n3
13999	3.2431054618198027	n3
19764	4.306266003157471	n3
21124	1.6775276988328602	n3
19732	1.9760181508637709	n3
21149	4.160839708118883	n3
14053	3.733000166617191	n3
21152	0.2576117939980335	n3
19216	1.9297098240903938	n3
19213	1.940905967561292	n3
19210	1.9950096330269822	n3
21184	5.512910620203583	n3
19190	0.9043068845661432	n3
14108	2.907231481110224	n3
19181	4.109137778075843	n3
14109	1.9526729494235813	n3
19166	6.0013002132818025	n3
14112	1.6096611453194989	n3
19148	1.61711020682412	n3
19147	0.44586281434454583	n3
19131	0.920856292354705	n3
19127	6.1707774152520525	n3
19111	6.739152357889583	n3
14117	2.3718572887438167	n3
19100	0.8383035998501671	n3
19063	2.287246693713191	n3
19057	1.148644551975005	n3
19048	0.7071065901834767	n3
14124	3.070001861274623	n3
19021	6.606652263477542	n3
14125	2.5489653307453812	n3
19221	3.3124947656946757	n3
19231	2.0640904121327854	n3
21182	2.842067934463306	n3
19254	2.859789357170118	n3
19473	1.6627397638817998	n3
19470	2.0115000674778925	n3
21154	1.3521302727681626	n3
19451	1.3348189202920628	n3
19440	0.8776954322446799	n3
14074	1.9143988236444178	n3
14076	4.206858375060491	n3
14080	2.7720229040049995	n3
19412	3.8847450110876514	n3
14081	3.407556883263672	n3
14082	2.7326486633255387	n3
17464	1.2321982906841138	n3
19374	1.442824629708432	n3
14091	2.6679778494492163	n3
14093	2.8480830751763984	n3
19343	2.664930489864126	n3
14099	3.084463682791467	n3
19325	1.7539241765191331	n3
19324	2.5031702602530808	n3
19304	1.9843577353119444	n3
21181	2.4651971415172786	n3
19267	1.7116781537204415	n3
19261	0.10797273491205754	n3
19259	-0.494900709576484	n3
19357	1.198701063502868	n3
13908	3.521354845822246	n3
20008	1.7836023165189658	n3
13906	1.2362048464960709	n3
20611	2.211736501391501	n3
20610	3.3483752454105775	n3
20951	6.1459263682276255	n3
20598	3.6863895152922663	n3
20583	3.8053289313448264	n3
20965	3.8442045959733777	n3
20553	1.6615535718782126	n3
20537	3.688868513842198	n3
20527	-0.41851736056934086	n3
20513	2.1499149147487953	n3
20506	2.67586293240282	n3
20491	1.4586642878822256	n3
21011	4.7358745869337815	n3
20470	2.882667687126558	n3
20463	2.024624608691958	n3
20461	0.5942548839846178	n3
20451	2.253327287066242	n3
20447	3.0296926198358656	n3
20433	1.8550755098860736	n3
20404	1.443490467695935	n3
21020	3.863493107203953	n3
20383	2.7378700194660177	n3
20382	1.985842403321511	n3
20620	1.6165087686130302	n3
20644	2.3172816974202126	n3
20669	1.2886126461317589	n3
20670	2.5981960546615346	n3
71064	1.9474980749947162	n3
70055	2.5305430038467	n3
69841	3.313761515606847	n3
69790	3.3857564916289733	n3
69714	0.18037504242278554	n3
20808	5.3359938525842745	n3
20803	2.408131992568227	n3
20868	1.8782032860676807	n3
20796	1.5722750992778498	n3
20894	6.761089387824451	n3
20756	1.2526683029566454	n3
20379	2.1781550331500648	n3
20746	3.874275826737198	n3
20735	2.828103684688567	n3
21371	2.777803467489979	n3
21370	4.3572626760202064	n3
20907	4.1792194903225095	n3
21343	5.101895761594419	n3
20714	1.7028394560859148	n3
20706	6.09032017530131	n3
21328	1.0277800387465075	n3
21324	2.2078242926946716	n3
21318	2.9912247213505445	n3
20681	3.3814830552203787	n3
9785	2.464895599454416	n3
19004	0.12653475366404565	n3
13701	5.0998842939767455	n3
13714	3.904947837070423	n3
20230	6.049702568010487	n3
13877	4.224170760788244	n3
20216	1.167662649337542	n3
20205	2.871493460806231	n3
20204	1.769209286643943	n3
13878	4.9301852451993975	n3
13890	3.7677460197354216	n3
20165	4.218147928160919	n3
20157	3.363651254541605	n3
20149	-1.1031671323105676	n3
20140	2.292200555867578	n3
20139	3.8328423319668925	n3
20134	1.3576575819084873	n3
20117	0.7158607728036769	n3
20084	3.507988550738284	n3
20073	0.04209936412528095	n3
20068	0.8474082301769625	n3
20064	2.67510111154316	n3
20052	2.4684270709204954	n3
20051	1.1105662324032222	n3
21058	1.5768054084756284	n3
13898	2.7154027692020257	n3
21067	0.35769374221561695	n3
20238	2.928209734513862	n3
20254	2.382067889481926	n3
20262	3.510647532642072	n3
20267	2.343388317632369	n3
13740	4.783847871434036	n3
13741	5.237777954281633	n3
20347	1.5463010421986252	n3
13761	3.994008988272812	n3
13764	3.8408628089100563	n3
13772	3.485505463701103	n3
13784	4.669213159388741	n3
13785	4.33329059310357	n3
20321	2.8007155952131253	n3
20317	3.2681661750543856	n3
13815	2.4544578479196746	n3
20367	3.1489197350361535	n3
20311	0.7553619986052408	n3
13835	3.314309702560107	n3
13836	5.283364200618737	n3
20299	2.5473161464810814	n3
20298	3.01424638774856	n3
13841	5.6508294885259245	n3
13846	3.1155689992098163	n3
13847	4.958903462292219	n3
13849	4.487003618093882	n3
13855	2.071312359237161	n3
13857	4.570496903098587	n3
13862	4.997519758259742	n3
13829	5.296835974637389	n3
19001	0.8468259338313351	n3
14618	2.922996746063353	n3
18989	3.88512230914065	n3
18128	3.05259338740091	n3
18105	2.814864612327349	n3
18103	3.214743148938266	n3
18100	2.9896404596335775	n3
18085	0.1365973519865301	n3
18067	4.3383315388193475	n3
17617	1.9721036368857667	n3
18055	4.629957979448615	n3
18050	4.214134915116611	n3
18038	3.921317772272733	n3
18129	3.6790673363380377	n3
18033	2.269465545191831	n3
18002	2.848996568726556	n3
18000	3.2717244677486543	n3
17985	1.6179292314927767	n3
17983	3.8819159164351955	n3
17981	2.6385828447570336	n3
17966	1.5910521717993749	n3
17965	0.22411376915429296	n3
17963	1.3923042252207287	n3
17939	3.7299936147321646	n3
17686	1.919945586192222	n3
18015	4.645787034072637	n3
18143	2.3572310664093292	n3
18145	3.7468460666813233	n3
17609	2.9187023535850645	n3
18286	3.8260511818370806	n3
18277	2.1644023187606565	n3
18275	3.9960037417797034	n3
17590	4.283830519521566	n3
18273	4.199151504545814	n3
18248	1.3927464733180595	n3
18245	4.263964980820149	n3
18242	4.476761445134174	n3
18222	2.7571304811079753	n3
17602	4.873444788632534	n3
18215	3.9747231357742083	n3
18190	4.859230753973507	n3
18189	6.075750282883203	n3
18183	4.82701109405383	n3
18182	3.2068426117975974	n3
17661	4.5256292010097425	n3
17684	1.8034077884844733	n3
17676	2.805421504694504	n3
17606	2.045416614406139	n3
14188	1.914166387083103	n3
18166	3.924420713558188	n3
18165	5.0367887139655485	n3
18157	2.0841311701921597	n3
17927	2.8184972665809815	n3
18297	2.465584972250985	n3
17922	3.8220467783169307	n3
17618	4.6694611749113095	n3
17767	3.337254676118542	n3
17673	1.1883110749328354	n3
17701	2.932086702066751	n3
17670	0.7348759596550696	n3
17647	1.4800773255514375	n3
17757	3.9036013499616624	n3
17752	1.556731345186875	n3
17747	3.17763944468977	n3
17746	2.157522539693904	n3
17706	1.980103481286379	n3
17775	1.872153373248305	n3
17708	1.8585626719304806	n3
17733	3.27473144986394	n3
17665	7.027145679344507	n3
17712	4.892985096994991	n3
14621	4.2039969184837815	n3
17662	1.504424845050996	n3
17731	4.579348493405004	n3
17730	2.114442197737289	n3
17651	1.1503226040323986	n3
17723	2.6174332096643593	n3
17659	2.6568857239094594	n3
17734	2.0066413646425527	n3
17779	4.055371273963586	n3
17697	1.418797288680533	n3
17789	1.2556173564275015	n3
17899	3.145138534578312	n3
17895	3.07394743121103	n3
17894	6.122966791276856	n3
17881	2.25252396521199	n3
17875	2.9009466328728526	n3
17869	3.6385917155739635	n3
17866	2.841191693478955	n3
17688	2.1644485807456157	n3
17860	3.018300684475149	n3
17854	1.2593009276747045	n3
17845	2.1748659674340214	n3
17831	2.5247051780017955	n3
17626	3.0872778020287766	n3
17830	2.727255774159733	n3
17829	3.4704766368186535	n3
17822	2.2890940797369312	n3
17821	3.4104966536107053	n3
17812	-0.8776452227069628	n3
17632	3.9402606087780154	n3
17638	2.7882213028848826	n3
17808	4.404081411480405	n3
17691	3.736279422193347	n3
17800	2.1301577353379018	n3
17909	3.213003672133392	n3
18302	2.135449338461783	n3
14183	1.5215202238573644	n3
18322	1.4541979142666939	n3
18775	4.120783976594658	n3
18772	2.3692267043771307	n3
18766	1.7694334874649358	n3
18762	0.5415168146943307	n3
18737	0.8068122266920018	n3
18734	1.7939711020787725	n3
18732	2.928612938137983	n3
17483	2.130593064870163	n3
18730	0.7645973896613646	n3
17486	3.2637393910688854	n3
18312	1.4080778658268593	n3
18791	3.5305619462895295	n3
18721	2.148759431126936	n3
17500	2.04165001911684	n3
14174	8.3975980905725	n3
18689	0.9983968702687221	n3
17508	2.5803124735475564	n3
18664	4.209936083765606	n3
18653	1.8866958459142482	n3
18646	-0.880238899032	n3
18645	1.1070629051026233	n3
18631	6.057230994742289	n3
18625	3.5918550684410953	n3
18622	6.353855171794315	n3
18715	0.12623772305976064	n3
18792	0.8913617504613703	n3
18811	3.644947102817964	n3
18822	1.4313641225103053	n3
14135	2.4460025761293713	n3
18988	2.112701920876877	n3
18978	0.7538245208287366	n3
14139	3.006455680042881	n3
17474	2.6538200161530923	n3
14151	3.792437968371635	n3
14157	4.0325548828054085	n3
18955	0.661566872042867	n3
18951	0.8406364344068782	n3
14164	2.9912342362200026	n3
18925	2.2546559966002055	n3
17678	2.6311533464437433	n3
14165	2.637764675678574	n3
18909	1.142995676905239	n3
14169	2.365050597838141	n3
18895	1.63079143212768	n3
18894	2.899927231824381	n3
18888	0.43145292171390326	n3
17475	3.5897053341252674	n3
18881	1.3800079601001842	n3
[truncated: 61,409 more rows]
