# Supplementary material for: Spatial biology using single-cell mass spectrometry imaging and integrated microscopy
Source: Nat Commun. 2025 Oct 15;16:9129. doi: 10.1038/s41467-025-64603-8 (PMC12528677; doi:10.1038/s41467-025-64603-8)
Supplement: Supplementary file 4 — Source Data [file 41467_2025_64603_MOESM4_ESM.zip › supplementary_figure_5c.csv]

	n0	n1	n2	n3	n4	n5	n6	n7	t0	t1	t2	t3	t4	t5	t6	t7
Cholesterol	-0.17412231672888348	0.4178420284221987	0.4227698995712019	0.5003878538494183	0.9794397956031461	4.993050997197297	1.5122668569386015	1.241698216630373	0.18220662745862057	-0.2971991370750212	-0.45536325304994046	1.9453142369731533	0.3249247510220838	-0.3864925835184735	0.4348265026254004	3.626631766619086
ACAR 18:0	-0.12363458884247289	0.03544974611543039	4.553897729392983	-0.020835515232931354	-0.6899112252619974	0.43944866914326464	-0.5307036073462236	5.227563038370725	2.419514524355233	-0.08249994874787508	-0.017514039847885278	-0.2328235589900442	-0.047689874172252365	-0.16035678081416302	-0.010113796278496116	-0.25361988251798145
LPC 16:0	-0.10937715188682431	0.23652488256171095	-0.07263902984459801	0.39881750336250865	0.1349842895569568	-0.11778981205911931	0.9262164957147642	1.2119264901786173	0.08865941361459954	0.007177211962394286	-0.5300578266161472	0.6477766701677942	1.2768505256098608	-0.2850678995195003	0.5424106612761818	-0.4674711647355546
LPC 18:1	-0.018977831772923504	-0.854401025749305	-0.3287455759756787	-0.9720546015734398	-1.2676340826045653	-0.10932753025006108	-0.6674191811503212	0.5659564278359945	0.018140097147368004	0.9790315231437202	-0.6862898362487954	-0.4689111326810168	0.5559769602277861	0.07405910547545902	-0.8375831516208798	-0.09709016187877137
LPC 18:0	-0.1746924031841546	0.6917259341546902	0.9093995140476544	0.2708869048288049	0.37498331537539525	-0.15102827284659917	1.021186821164561	2.2759744645383155	0.6970558623174578	0.004345104950057161	-0.5086626658538296	0.6903208375018445	0.6968520160227747	-0.23906933734881983	0.44333811711647775	-0.4205743709599322
DG 32:1	-0.22756336285279172	-0.4351012487640348	-0.39695725552901606	-0.30175668227494995	1.3177571773872299	1.3536707490165816	2.637292879123634	-0.18927730444453145	-0.39122921921046816	-0.35306358567847407	-0.37640761667209455	3.0301319353953544	1.0626287875301141	-0.3710149408826108	-0.12601469271072377	1.409305291780436
DG 32:0	-0.22190231644637812	-0.336573325831864	-0.3722890148945262	-0.20693289318452704	1.4598688217985951	1.466120112273556	2.5723953051490556	-0.09930320176505461	-0.3862522825490354	-0.42208632818513925	-0.370746679507689	3.109870836682731	1.1491475553753487	-0.39222685637901933	-0.02705901927652322	1.3320720253005263
DG 34:2	-0.18401995799976306	-0.40190570893375493	-0.3710176662636406	-0.306905142771168	1.86612862381982	1.5209791114828548	2.410402389915776	0.16379483075515108	-0.37094462862470085	-0.38829571431638166	-0.3975753466529115	3.0546763944572723	1.2818790298600722	-0.3851868844741321	-0.13971371496090185	1.5156951048049427
DG 34:1	-0.21665793869282735	-0.4270779646002217	-0.36755204315144024	-0.37533095649628667	1.7092369274369286	1.4691933240110444	2.3679599368865625	0.07177871898176179	-0.35462472355106595	-0.3409666485125303	-0.4389981397301256	3.0663506960028295	1.3638778163602006	-0.38118155835121764	-0.18999323307429664	1.3614668064488302
DG 36:5	-0.22935534295527038	-0.27596249838951226	-0.23703475178235905	-0.07262559437731998	2.3133881076796996	1.5376353404440102	2.1254758361588255	0.43411850118842726	-0.2988746006836172	-0.43660163963738086	-0.281747573739915	2.616348340541293	1.0287123994261762	-0.36300248263501	0.038163719498783485	1.365327698841754
DG 36:4	-0.17986623403923022	-0.33980966140418617	-0.3291992778470623	-0.16922383151688802	2.362888976572174	1.7895902670416213	2.2998412371863113	0.25960286369172003	-0.3195379254564105	-0.4445494912776982	-0.36900221209823025	2.9058374622579137	1.2697722649130538	-0.3954031570139586	-0.004788892400170232	1.5051879417653238
DG 36:3	-0.177711084902772	-0.4203265244040026	-0.2354358996495039	-0.3687569627999117	2.097646946266321	1.5417747792129337	2.129243395350199	0.8489734593317495	-0.3033961579356943	-0.3752871350232513	-0.42721367000559274	2.8595758435665095	1.5214161754254503	-0.36503840638823576	-0.19370645894003696	1.4905476157077704
DG 36:2	-0.16349178589657237	-0.4071697699752082	-0.2623180720725711	-0.4110020246189181	1.780673535747191	1.3067509252331684	2.0736452987632377	0.6710843282673404	-0.28623483744284606	-0.3020731099783967	-0.493510053304785	2.8428514749837612	1.5944166108985618	-0.3717080154109892	-0.22203622520033522	1.5307736470310673
DG 36:1	-0.17792212906468874	-0.3760480248329053	0.027971973896575016	-0.6437896629155975	1.1980693905559476	1.4366654809334478	1.7029809819846276	1.0921425283031942	0.0816139285663537	-0.03173980437997712	-0.6344416995210622	2.4453628323932555	1.576347007617594	-0.34930771508683717	-0.38636903625073793	1.2261605853463637
DG 38:5	0.1995512900923497	0.11660618700346716	0.30689678423585137	0.009919778860377265	0.7202222676495864	0.7936614991629579	1.295809357738731	0.7660170107208845	0.19192962409085904	-0.22624709707544918	-0.2317262157736011	0.9255369425428221	0.7503337891933584	-0.18022165025472697	0.1572693345555239	0.42165832297468936
DG 38:4	0.17384229566823858	0.20290968945062263	0.20274735317685394	0.8171910375350848	1.4331429827194038	0.15011528088033585	1.0574261168949222	0.20358525764977514	0.35319994715964936	-0.28828754239745735	-0.20644398221142218	0.47751791817256195	0.36828664264969785	-0.2305985591451258	0.7832384947112834	-0.14232063854743776
SM 34:1;O2	0.1822128129684843	2.11014130531791	1.9375864509825036	0.9573599415625432	-0.609101445142912	-1.9254721705671622	-1.3681912743197913	-0.13595941684575186	1.0727154372844925	0.2031344485634485	-0.07063354082154824	-1.7468802896910112	-0.9591880807595028	0.027436891415916567	0.9787771248136993	-1.964202019761599
PC 30:1	0.03237348592529064	-0.9691889442458095	-0.38692952142446085	-1.1274881356470898	-1.2232656200372334	-0.3521351904223213	-0.9671755314878302	0.20943474928944744	-0.012023361724585326	0.8653347097307899	-0.3947503258050768	-0.8083644972297139	-0.12229062916682419	0.324591909580094	-1.0524660328426079	-0.8546157879618923
PC 30:0	0.1542750669809292	-0.6663529241620557	-0.23672363768765808	-1.6266629047545358	-1.8405385779730146	-1.7343248163893983	-1.684854952973808	0.6442105334396122	0.10059614546444617	0.6339461056802372	0.12311052002486315	-1.6603427243211304	-0.48422476680878906	0.5659159142728449	-1.2282736843092317	-1.8475637907774323
PC O-32:1	0.30427521731665597	1.3290764960475816	1.5739044050765307	0.0028129002193841247	-0.06389946211051811	-1.1708120614719972	-0.42365824557334797	1.4578497713747063	1.6472492827333498	0.8069035237142622	-0.5439512878845969	-1.0815511465068153	-0.487266211990108	0.04719656295827592	-0.48913894592093343	-1.3297146586770918
PE 34:0	-0.28985902264616925	-0.040643610348508254	-0.7773183656030033	-0.09426968555318323	0.2983009201955992	2.8665447817214225	0.817738315782568	0.06062380226948549	-0.6268119954583043	-0.617201876835526	0.31386471733899984	1.4519305848651456	0.8559805213077052	-0.3046793286709564	0.17764033792392545	1.6023962736327884
PC O-32:0	0.705109679203672	3.292142996680979	2.2346301604532135	3.0946685224834547	1.608648717362712	-1.0025941257524853	0.9084899896643885	0.5494112481591988	1.400767626804372	-0.16371567224337513	-0.2762492404796397	-0.6753557317100252	-0.33271540775001757	-0.272321529328678	0.9735519841825717	-1.134815211723614
PC 32:2	0.10039802444332963	-1.2244417803628826	-0.6569937346125667	-1.607772614411015	-1.6791633504289452	-0.8389718126455254	-1.399852911022098	0.8146903532809225	-0.15478983424818257	0.6289500603110463	-0.04923910608038371	-1.2491941744510944	-0.1725413120772729	0.5980285789284124	-1.3917884189268308	-1.0716571746157841
SM 36:1;O2	-0.14671687756840054	0.4998184602585409	0.06486410731646183	0.29012332599438706	-0.603798907389285	-0.2311064059455377	-0.6523744472383958	-0.45188063905081066	0.05056621025577231	-0.03388228753258413	-0.055081985384863905	-0.27760040854189755	-0.06283266297127417	-0.024505211624672854	0.5109291648621737	0.05374130148932925
PC 32:1	0.008589591174820546	-0.9680530885685739	-0.6414018736843697	-1.5362091409451035	-1.7583203592586631	-1.8157566584147649	-1.5657857476286523	-0.6845127911751291	-0.23412455686988337	0.9109396637449926	-0.07078053088856026	-1.567183475286745	-0.6753857151904433	0.5666557192777041	-1.3083611847076788	-1.8155211370547046
PC 32:0	-0.17998450061186666	0.47982978855404196	-0.1901071104722925	1.6315089940459875	-0.0008305439600472205	-2.3218784832307615	-0.45202048126047756	-1.0388271010797674	-0.44637904761770303	-0.7372962075976923	0.7035219604702332	-0.9725192137257054	-0.2696380722734969	-0.04898894622666374	1.4340361268206157	-2.1639895099585407
PE 36:2	-0.07615160380351277	-0.33365961679721534	-0.41041425576081497	-0.4250028727645319	-0.0863329861979516	5.402257656614289	0.3677677616112903	0.37554528969084777	-0.3346345517477942	-0.29187265640493365	-0.01419424207077395	0.8169940534770811	0.6631543301456893	-0.1441503543628049	-0.2679727377882609	4.676184656522629
PC O-34:2	0.6641937477594855	3.161000617757045	1.7778864179994054	3.2723377645387686	2.678038332906569	-0.9611269813900218	0.9738544689734604	0.9240607564582888	1.2237857074200746	-0.19130978088333336	-0.23787682788863232	-0.5469219613537334	-0.26103666131710035	-0.26807046263711054	0.7846423736894068	-0.9820045937208809
PE 36:1	-0.09114586728441433	-0.8156729944226312	-0.6605385322038355	-1.2810827614865008	-0.8261288525911025	4.182773765498106	-0.39997146473070255	-0.27427394809909994	-0.462866350116828	0.20898264620301005	-0.07956973392464357	0.09964154979827229	0.27861348146047477	0.12270174556299841	-1.008775188497461	4.4874413112901586
PC O-34:1	0.4784572590459752	1.3447078971609276	2.0111892801034608	0.47061900405814516	-0.4291898190317492	-2.292480767542286	-0.5505299957593988	0.5439685166890607	1.3295856249545712	0.484109950472033	-0.195089428729566	-1.6117172219797038	-0.36903749832408705	0.1853915903168739	-0.3890625313453813	-2.2486034741941245
PE 36:0	-0.08554889668624047	0.03478899546874374	-0.1280536404615286	0.29573981821785855	0.5064414756039162	1.2437803599664887	1.1655546857028123	0.13724751204274296	-0.4426281631050648	-0.6415434526500344	0.20196071539795266	1.0662954330766987	0.9499706639189113	-0.24005135837361974	0.4066892585565356	0.6335789151270557
PC 34:4	-0.055754273564736355	-0.29404113794493086	-0.433266679679299	-0.8900705609454393	-0.7606675881093876	0.8824558489671313	0.12211722597374165	0.4767394525105639	-0.21760578850807527	-0.4711755489770345	0.47814575426771166	0.455708202817845	0.37886144941650424	0.1771981387603552	-0.5769222951365266	0.030554213178216053
PC 34:3	0.05665759603347538	-0.08604413872627716	-1.2694329518959129	-0.7813096115168641	-1.1620647280878584	-0.1628830879900023	-0.024987806395776208	0.007175916430407732	-0.9933198126438051	-0.7011848424779282	0.8944518370606506	-0.26665692460007295	0.6142399041082051	0.18326051473678	-0.2988480155044078	-0.3148134009898027
PC 34:2	0.2859507435924456	-0.3508194756028774	-0.9165347986369956	0.07794540556281802	-1.4203007349761418	-0.18010088293829446	-1.40536431293278	0.2888387766790369	-0.7638536520060695	-0.5362342477587375	1.0196127852315178	-1.5326590454058604	-0.04522240506672181	0.12375018638396651	0.2755887354466304	-0.2657079319186065
PC 34:1	0.04114071574915735	-0.7346356130530531	-0.3653899731000176	-1.4474421494825844	-2.306144617387149	-1.9919078756234343	-2.0006076473258374	-0.7996353537275288	-0.08023181060504207	0.9014301931034779	0.06764737185447763	-2.0434177498247417	-0.7972215077089592	0.5029573183296245	-1.1046968561683401	-1.461243248490702
PC O-36:4	0.23906405227352273	0.9483890685883097	1.2359085803173337	2.6352359166734662	2.765627809581633	-0.6515279751241165	1.540856406431743	-0.06573094717680594	0.9090283490675759	-0.6179796449159645	-0.06690934877692992	0.36987109129013024	-0.08286605701604678	-0.4354801370782747	1.557894357325979	-0.6011957002633496
PC O-36:3	0.3975055156838247	1.524264550699299	1.9898411840713452	1.5420853791612918	2.19003047615744	-0.2624300470717528	1.7909684292836454	0.9472824462941779	1.4964641868614712	-0.2951826081830638	-0.42702026578664354	1.1503088954384375	0.47448490862602294	-0.3224202022369023	0.2944829068886405	-0.2913721353502641
PE 38:2	0.09103204465981712	-0.40661081690908607	-0.44335463943544146	-0.4367311330290735	-0.6786801131276552	3.848355639586072	-0.33241102209277557	0.3702903509604377	-0.4361037110394394	-0.20240068848358583	0.12868109700252323	-0.16703766933905595	0.39841190935352605	-0.030539116188875545	-0.3032693546846679	5.644531609009074
PC O-36:2	0.513896373348218	1.8362007674240153	2.501892815990446	1.0115759279225354	0.8564557217686948	-0.8278232506300139	0.1390795422351325	0.8426091975040418	2.085149734504308	0.6861958847449681	-0.6680712955227799	-0.6724339401168362	-0.463885103948096	-0.13055650822279297	-0.2639533807609696	-0.9304705007895693
PE 38:1	0.08901707084689013	-0.4875540899904865	-0.1014771403092338	-0.9664161346661038	-1.1716956521352322	1.840454849839122	-0.8516310958475226	-0.07010473293826538	0.015570662377089045	0.47997249130890657	-0.23760884425675477	-0.7082847653809695	-0.10523423139442387	0.12672228050608722	-0.785154404270496	4.538360805908871
PC 36:5	-0.013056985134850905	0.4422034542450907	-0.6885618779173279	0.5636402608234121	0.06987672590200521	1.1834720829860093	0.6185353486730186	-0.16019685166463146	-0.5348204807563893	-0.8705846566798616	0.8145313664399028	0.30142846596224127	-0.03909593756036493	-0.19869072373658023	0.6539089776766476	0.7528531527055579
PC 36:4	-0.1040957380057149	0.22386246372398252	-0.25246221609730224	2.03056571854749	1.0024374400833638	-0.5397575620227024	-0.04284376649333398	-0.5627861406673861	-0.31462273524136875	-0.9341018448735945	0.8569816159747877	-0.4942607662731483	-0.5309548167145403	-0.26972610125741564	1.591192611374282	-0.4413760566624582
PC 36:3	0.2235720102009189	-1.154491239032068	-1.3594315037884355	-1.0143112655542368	-2.00116938400285	-0.1679278583761872	-1.7923744532240713	-0.7127825133713301	-1.0360002215440836	-0.14774673212407022	0.7184110260776264	-1.7148168214630095	0.048230150099642974	0.5864608124628161	-0.8081881352954249	-0.08238837324236761
PC 36:2	0.16428425908864888	-0.6695042632079321	-0.5961939823575229	-1.3425771781359372	-2.0233969907713454	-1.7676529737102933	-2.123039464029739	-0.13380596206703332	-0.3414819586686987	0.9205763079199268	-0.007545956543258199	-2.096121224562086	-0.7419025248997758	0.510227984848588	-1.0114440359340828	-1.075708637843107
PC 36:1	0.09622628446842475	-0.3728364945039961	0.5203535960700214	-1.3711148944511786	-1.566770118071502	-1.1955033726351718	-1.5016698262192554	0.010133111914714426	0.7412411201986501	1.2202732492350223	-0.5261027147405254	-1.453272668760753	-0.7734594414207796	0.32513964242251037	-1.0805233589549577	-0.528605886390151
PS 36:1	-0.18109223640923366	-0.2532349246765244	-0.23308037882971216	-0.3252693532305086	1.4882547139282531	0.8264550587772461	2.2063480011652774	0.8528568069241882	-0.2726716907130178	-0.40092470039583694	-0.34751889646544093	2.577537832250103	1.7659405472384906	-0.3711435310020591	-0.1617622949084824	0.683016526387537
PC O-38:5	0.16397898566868963	0.5072102945993289	1.9946183338603298	1.451241464137208	2.0641556577189064	-1.1735030566707219	1.0280766947662834	0.43064267300945713	1.9748633400476694	-0.34660646803303463	-0.26063704477236765	0.13455861766571625	-0.3115011802652231	-0.21165017534396147	1.0275908181309674	-1.1234365186477593
PC O-38:4	0.16750159126107708	0.7180173004508481	2.404974740877546	1.1133653931804914	1.838818288414786	-0.04904855900211755	1.6936371466771247	0.8659046369095357	2.0674729660794924	-0.31307553884975664	-0.4888580786403645	1.2985963171433483	0.3413353419009447	-0.4159664049902677	0.6866350828780975	-0.24079316360300038
PC O-38:3	-0.1706914543221324	-0.21904589505401087	0.18046070791639224	-0.24593289230175347	0.8602267421926385	1.371288939090674	2.085759986618097	0.027619517134393468	0.17319528940059972	-0.28102652645283915	-0.4383504954966176	2.8237652912709685	1.0809479495251162	-0.37181648283691154	-0.14863876241540022	1.0631271726253042
PE 40:2	0.1296473552139124	-0.4602778874507707	-0.40439385091412344	-0.796201821015044	-0.8420555543095304	2.0813207292595566	-0.4293306731870299	0.4567666691607635	-0.24470092741208557	0.4435237034542359	-0.35344095985452945	-0.20058137746212543	0.19701655344902916	0.045332664707622504	-0.6365396724708641	3.7553472012040365
PC 38:6	-0.06199502678841139	1.3574518764905767	-0.2761042808174295	1.5393119250018852	1.1288522886633432	-0.028081135776810463	0.18346950697801295	-0.5504696596397992	-0.23234200788601672	-0.8315491686330783	0.6251040673453859	-0.15021843112815278	-0.38022959250694344	-0.3253335840315451	1.5808116358948356	-0.03886635159367589
PC 38:5	-0.014647725104209506	-0.03725124000344662	-0.9512944571304803	0.8181953563664486	-0.13628402714751303	-1.1520587120468422	-0.5853865051495161	-1.0365051163034777	-0.5157012023731954	-0.642732110292414	0.8568106582524225	-1.1346606953371887	-0.9628796025174177	0.23107298882464178	0.7000985549860775	-1.0062230137516386
PC 38:4	-0.08626529274995785	0.5593453830991262	0.11159295446171638	1.8658541523288072	1.2895891742003767	-1.4821111503426267	-0.39079356795326764	-0.48633298251900037	0.11096185745274922	-0.7092971477392712	0.6226408579967665	-0.9358099373578411	-0.8494803074835132	-0.07722902596641769	1.5023553899117532	-1.353083362785859
PC 38:3	0.13357829456333087	-0.4047391448588215	0.002738305909026664	-1.1697286798351996	-1.3582122338470786	-1.1554657450940526	-1.4451681218666403	-0.10760491895395195	0.29968320839538326	0.7827123225679071	-0.28734853985432984	-1.4974600667865128	-0.9176724390561579	0.5724496260229355	-0.845238826774907	-1.2644200020881071
SM 42:2;O2	0.09617338394235977	1.7793806274758965	1.2241783565426119	0.09405042687582862	-0.7790448021549035	-1.9187361076811327	-1.3360213613276062	-0.5128446840141805	1.1566013130831494	0.7903044378222946	-0.41289269401812095	-1.5193086246610248	-1.1381530230045218	0.14809351840903828	0.07071496668523962	-1.829555749165142
PC 38:2	0.06724733167512809	-0.7183515705261689	-0.18880509576420015	-1.2321977147152305	-1.2635265065643253	0.26276757988007843	-1.0757248390448597	-0.4319669703816533	0.11954719400069319	1.2861017926509306	-0.6574965239197662	-0.9725111180979743	-0.6846750032577689	0.24143599955094716	-1.0412484639975537	0.22466309620873143
PC 38:1	0.1300091127270848	-0.5494467933935339	0.18649980480677125	-1.0410780388253456	-1.1046111196648583	1.357200591360866	-0.8214620388086742	-0.1886214770364012	0.3388887403853667	1.1375313638625253	-0.6485786391942517	-0.6888278908738692	-0.5499479354118058	0.12342921012945211	-0.8943499140507769	0.796504258083542
TG 50:4	-0.2288017109598271	-0.343432991874364	-0.32198509017021076	-0.2951717133701184	1.3264867571168377	3.6575568635043223	2.0543915355938958	-0.24024118792149587	-0.34257850710333887	-0.3599707950590383	-0.3426730285791887	2.885951197078869	0.8070576577887973	-0.35187601552717657	-0.1529624512484238	2.7497390596389018
TG 50:3	-0.22376011530146905	-0.38585726811959153	-0.3559880784664112	-0.3124996588155945	1.758166073288163	1.5642055763463918	2.3622093857477386	-0.22167963773831204	-0.3747087336698571	-0.3844964690979046	-0.363837539169332	3.106820682874638	1.008217800277461	-0.3701218027348933	-0.13646641868780687	1.7884839528253922
PC 40:6	-0.04185089911991222	2.274625329011337	-0.08776712061509274	0.7318629371989785	0.5512069159732056	-0.6564701518861246	-0.28760763411323287	-0.5582343220065723	0.03500542134976104	-0.6229750058289094	0.5840806158679153	-0.5857954098539985	-0.5693525575886033	-0.16203591821003854	1.2717632070026301	-0.7615825255943822
TG 52:4	-0.24766400198924474	-0.38645243622870074	-0.3664973242681873	-0.3049139185592838	1.8944302750159423	3.129531388667543	2.0427975364658346	-0.1598166826291761	-0.3738301513780068	-0.38806657086971147	-0.37218951654053506	2.973302707486613	1.049574755452907	-0.3690126957830257	-0.14941496363336	2.5174997141219877
TG 54:6	-0.23611341497087684	-0.38383089328734227	-0.3498106809311019	-0.29645476441581164	2.711110785261112	1.8053631634104141	2.0452348702996828	-0.028449806006618828	-0.35584789993725624	-0.39298269763824156	-0.3743106821344775	2.9698454844184172	1.1476245770379658	-0.372388740217222	-0.10958211619967448	1.6837376527187287
TG 54:5	-0.2311654387827236	-0.39331965008467956	-0.3511680809723777	-0.3051597867254569	2.3819358956586654	1.9761919379070272	2.076499194464076	0.007219410169658498	-0.36144380131035964	-0.39934450170504066	-0.3844743758900495	2.9957747825842946	1.2405402167970643	-0.3754625278477672	-0.12599184897447216	1.719961710114069
