# Supplementary material for: Spatial biology using single-cell mass spectrometry imaging and integrated microscopy
Source: Nat Commun. 2025 Oct 15;16:9129. doi: 10.1038/s41467-025-64603-8 (PMC12528677; doi:10.1038/s41467-025-64603-8)
Supplement: Supplementary file 4 — Source Data [file 41467_2025_64603_MOESM4_ESM.zip › supplementary_figure_3a.csv]

m/z	intensities
220	0.000559682
220.0011	0.001174096
220.0022	0.000994892
220.0033	0.001171448
220.0044	0.000968409
220.0055001	0.00121647
220.0066001	0.000875717
220.0077001	0.00124825
220.0088002	0.001472476
220.0099002	0.001543098
220.0110003	0.001235008
220.0121003	0.001515732
220.0132004	0.001448641
220.0143004	0.001245602
220.0154005	0.001053156
220.0165006	0.001276499
220.0176007	0.001291506
220.0187008	0.001031086
220.0198009	0.000963112
220.020901	0.00117851
220.0220011	0.000996658
220.0231012	0.001601362
220.0242013	0.00123236
220.0253014	0.002261681
220.0264015	0.002673056
220.0275017	0.002895516
220.0286018	0.003331609
220.029702	0.00300145
220.0308021	0.002478844
220.0319023	0.002745443
220.0330024	0.002047165
220.0341026	0.00195977
220.0352028	0.002239611
220.0363029	0.001805284
220.0374031	0.002003909
220.0385033	0.001771738
220.0396035	0.001250898
220.0407037	0.001431868
220.0418039	0.000967526
220.0429041	0.001446875
220.0440043	0.001614603
220.0451046	0.002345545
220.0462048	0.002201651
220.047305	0.003623809
220.0484053	0.00409433
220.0495055	0.003983983
220.0506057	0.003547007
220.051706	0.002261681
220.0528063	0.001703764
220.0539065	0.001986253
220.0550068	0.001554574
220.0561071	0.002538873
220.0572074	0.002824894
220.0583076	0.003360741
220.0594079	0.003853332
220.0605082	0.002866384
220.0616085	0.00309679
220.0627088	0.002717195
220.0638092	0.002323475
220.0649095	0.003820669
220.0660098	0.006587299
220.0671101	0.010837881
220.0682105	0.021304995
220.0693108	0.041458845
220.0704112	0.07373061
220.0715115	0.098054707
220.0726119	0.108236685
220.0737122	0.098315127
220.0748126	0.07392747
220.075913	0.040901814
220.0770134	0.020253604
220.0781137	0.015149375
220.0792141	0.016892863
220.0803145	0.017178884
220.0814149	0.01952178
220.0825153	0.022574432
220.0836158	0.027960269
220.0847162	0.029611947
220.0858166	0.026290933
220.086917	0.020252721
220.0880175	0.014434324
220.0891179	0.00899817
220.0902184	0.007275867
220.0913188	0.007500092
220.0924193	0.009877417
220.0935197	0.011477013
220.0946202	0.012620213
220.0957207	0.01374399
220.0968212	0.0134359
220.0979216	0.014624122
220.0990221	0.015311806
220.1001226	0.013858751
220.1012231	0.013918781
220.1023236	0.014526132
220.1034242	0.014581748
220.1045247	0.020968655
220.1056252	0.038336456
220.1067257	0.062903322
220.1078263	0.088440359
220.1089268	0.105336756
220.1100273	0.099823795
220.1111279	0.07324861
220.1122285	0.049491253
220.113329	0.038647193
220.1144296	0.043926213
220.1155302	0.058260784
220.1166307	0.071473338
220.1177313	0.080889061
220.1188319	0.079152636
220.1199325	0.066809617
220.1210331	0.053966064
220.1221337	0.045080889
220.1232343	0.033985235
220.1243349	0.021615732
220.1254356	0.012314771
220.1265362	0.007307647
220.1276368	0.006126488
220.1287375	0.006404564
220.1298381	0.005520019
220.1309388	0.006068225
220.1320394	0.004075792
220.1331401	0.00329365
220.1342407	0.0026554
220.1353414	0.001498959
220.1364421	0.002419698
220.1375428	0.002289047
220.1386435	0.002688063
220.1397442	0.002186644
220.1408449	0.003225676
220.1419456	0.003079134
220.1430463	0.003005863
220.144147	0.001982722
220.1452477	0.001698467
220.1463484	0.001491897
220.1474492	0.001483069
220.1485499	0.001076991
220.1496507	0.001367425
220.1507514	0.001134371
220.1518522	0.001241188
220.1529529	0.00108935
220.1540537	0.001030203
220.1551545	0.000945457
220.1562552	0.001483952
220.157356	0.001030203
220.1584568	0.001388612
220.1595576	0.001295037
220.1606584	0.001418626
220.1617592	0.001196166
220.16286	0.00147689
220.1639608	0.001961536
220.1650616	0.001913865
220.1661625	0.002618323
220.1672633	0.002718077
220.1683641	0.002230783
220.169465	0.001796456
220.1705658	0.001266788
220.1716667	0.001513084
220.1727675	0.00173731
220.1738684	0.002281984
220.1749693	0.00209307
220.1760702	0.001664922
220.177171	0.001519263
220.1782719	0.001786745
220.1793728	0.001270319
220.1804737	0.001175862
220.1815746	0.001295037
220.1826755	0.001077874
220.1837764	0.000888959
220.1848774	0.000948988
220.1859783	0.000898669
220.1870792	0.0008766
220.1881802	0.000798915
220.1892811	0.000855413
220.190382	0.000829812
220.191483	0.001087584
220.192584	0.000994892
220.1936849	0.000830695
220.1947859	0.000774197
220.1958869	0.001064632
220.1969878	0.001238539
220.1980888	0.001295037
220.1991898	0.001713475
220.2002908	0.002422346
220.2013918	0.003267166
220.2024928	0.003938961
220.2035938	0.003278642
220.2046949	0.003044706
220.2057959	0.002475313
220.2068969	0.00183265
220.207998	0.001866195
220.209099	0.002333186
220.2102	0.002812535
220.2113011	0.002659814
220.2124022	0.002748092
220.2135032	0.002138091
220.2146043	0.00199773
220.2157054	0.001405385
220.2168064	0.00115291
220.2179075	0.001305631
220.2190086	0.001149379
220.2201097	0.000820102
220.2212108	0.000835109
220.2223119	0.000968409
220.223413	0.001021376
220.2245142	0.000741535
220.2256153	0.000812157
220.2267164	0.000871303
220.2278175	0.001078756
220.2289187	0.000804212
220.2300198	0.000830695
220.231121	0.00095605
220.2322221	0.001160855
220.2333233	0.000512012
220.2344245	0.000880131
220.2355256	0.000996658
220.2366268	0.000941043
220.237728	0.000815688
220.2388292	0.000884545
220.2399304	0.000864241
220.2410316	0.001152027
220.2421328	0.000667381
220.243234	0.001020493
220.2443352	0.000945457
220.2454364	0.001150261
220.2465377	0.000726527
220.2476389	0.001045211
220.2487401	0.000856296
220.2498414	0.000768018
220.2509426	0.000713286
220.2520439	0.000881014
220.2531452	0.000835992
220.2542464	0.000974588
220.2553477	0.000676209
220.256449	0.000878365
220.2575503	0.000872186
220.2586515	0.00110524
220.2597528	0.000615297
220.2608541	0.00080686
220.2619554	0.000850999
220.2630568	0.001076991
220.2641581	0.000707989
220.2652594	0.00078126
220.2663607	0.000899552
220.2674621	0.00114673
220.2685634	0.000707989
220.2696647	0.000734472
220.2707661	0.000979885
220.2718674	0.000948105
220.2729688	0.000634718
220.2740702	0.000878365
220.2751715	0.000775963
220.2762729	0.000915442
220.2773743	0.000587931
220.2784757	0.000750362
220.2795771	0.000826281
220.2806785	0.001020493
220.2817799	0.000709755
220.2828813	0.000911911
220.2839827	0.000784791
220.2850841	0.000941043
220.2861856	0.000746831
220.287287	0.001018727
220.2883884	0.000776846
220.2894899	0.000849234
220.2905913	0.00059411
220.2916928	0.000899552
220.2927942	0.000821867
220.2938957	0.000958698
220.2949972	0.000730058
220.2960986	0.000923387
220.2972001	0.000760073
220.2983016	0.000901318
220.2994031	0.000847468
220.3005046	0.001001954
220.3016061	0.000731824
220.3027076	0.001028438
220.3038091	0.000636484
220.3049107	0.000877483
220.3060122	0.000888959
220.3071137	0.000849234
220.3082152	0.000879248
220.3093168	0.000761839
220.3104183	0.000968409
220.3115199	0.000942808
220.3126214	0.00084482
220.313723	0.000644429
220.3148246	0.000903083
220.3159262	0.001004603
220.3170277	0.000885428
220.3181293	0.000777729
220.3192309	0.000779494
220.3203325	0.001062866
220.3214341	0.001199697
220.3225357	0.000700044
220.3236373	0.000808626
220.324739	0.000858944
220.3258406	0.000802446
220.3269422	0.000636484
220.3280438	0.000780377
220.3291455	0.00095605
220.3302471	0.000847468
220.3313488	0.000755659
220.3324504	0.000783908
220.3335521	0.001014313
220.3346538	0.000824516
220.3357555	0.000612649
220.3368571	0.000851882
220.3379588	0.001069929
220.3390605	0.001022258
220.3401622	0.000576455
220.3412639	0.000882779
220.3423656	0.000868655
220.3434673	0.000859827
220.344569	0.000694747
220.3456708	0.000998423
220.3467725	0.001103474
220.3478742	0.00107346
220.348976	0.000481115
220.3500777	0.00084482
220.3511795	0.000922504
220.3522812	0.000880131
220.353383	0.000577338
220.3544848	0.000820102
220.3555865	0.0009022
220.3566883	0.001022258
220.3577901	0.000567627
220.3588919	0.000794501
220.3599937	0.000932215
220.3610955	0.000979002
220.3621973	0.000792736
220.3632991	0.000880131
220.3644009	0.000833344
220.3655027	0.001049625
220.3666046	0.000550854
220.3677064	0.000857179
220.3688082	0.001007251
220.3699101	0.000954284
220.3710119	0.000622359
220.3721138	0.000919856
220.3732157	0.000933098
220.3743175	0.001075225
220.3754194	0.000758307
220.3765213	0.000955167
220.3776232	0.00072741
220.3787251	0.0010355
220.3798269	0.000841289
220.3809288	0.000952519
220.3820308	0.000729176
220.3831327	0.000997541
220.3842346	0.000683271
220.3853365	0.000925153
220.3864384	0.001031086
220.3875404	0.001006368
220.3886423	0.000719465
220.3897442	0.000776846
220.3908462	0.00094016
220.3919482	0.000971057
220.3930501	0.000664733
220.3941521	0.000918973
220.3952541	0.000955167
220.396356	0.000919856
220.397458	0.00072741
220.39856	0.000877483
220.399662	0.000767135
220.400764	0.000903966
220.401866	0.000896904
220.402968	0.000660319
220.40407	0.000887193
220.405172	0.001173214
220.4062741	0.000724762
220.4073761	0.000805095
220.4084781	0.000681506
220.4095802	0.001158206
220.4106822	0.000783025
220.4117843	0.000802446
220.4128864	0.000746831
220.4139884	0.000962229
220.4150905	0.000907497
220.4161926	0.000747714
220.4172946	0.000740652
220.4183967	0.000916325
220.4194988	0.001042562
220.4206009	0.000824516
220.421703	0.000771549
220.4228051	0.000994009
220.4239073	0.000845703
220.4250094	0.000798915
220.4261115	0.000884545
220.4272136	0.001055804
220.4283158	0.000682388
220.4294179	0.000753894
220.4305201	0.000977237
220.4316222	0.001006368
220.4327244	0.000957816
220.4338265	0.00060029
220.4349287	0.000942808
220.4360309	0.000847468
220.4371331	0.001037266
220.4382353	0.000572924
220.4393374	0.000721231
220.4404396	0.000863358
220.4415418	0.000803329
220.4426441	0.000723879
220.4437463	0.000846585
220.4448485	0.000932215
220.4459507	0.000805095
220.4470529	0.000668264
220.4481552	0.000879248
220.4492574	0.000939277
220.4503597	0.000881014
220.4514619	0.000676209
220.4525642	0.000783908
220.4536664	0.000881014
220.4547687	0.000670912
220.455871	0.000678857
220.4569733	0.000788322
220.4580756	0.000684154
220.4591778	0.000953402
220.4602801	0.000527902
220.4613824	0.00090838
220.4624848	0.001085819
220.4635871	0.000948105
220.4646894	0.000563213
220.4657917	0.001063749
220.466894	0.000974588
220.4679964	0.000866889
220.4690987	0.000625008
220.4702011	0.000938394
220.4713034	0.000882779
220.4724058	0.001017845
220.4735081	0.000637367
220.4746105	0.000839523
220.4757129	0.00075919
220.4768153	0.000979885
220.4779176	0.000888959
220.47902	0.000897787
220.4801224	0.000879248
220.4812248	0.000884545
220.4823272	0.000673561
220.4834297	0.000760956
220.4845321	0.000783025
220.4856345	0.000805977
220.4867369	0.000681506
220.4878394	0.000804212
220.4889418	0.000775963
220.4900442	0.000996658
220.4911467	0.000875717
220.4922492	0.000678857
220.4933516	0.000866889
220.4944541	0.000921622
220.4955566	0.000736238
220.496659	0.000897787
220.4977615	0.000845703
220.498864	0.000975471
220.4999665	0.000619711
220.501069	0.000907497
220.5021715	0.000771549
220.503274	0.00081304
220.5043765	0.000670029
220.5054791	0.000951636
220.5065816	0.000726527
220.5076841	0.001174096
220.5087867	0.000817454
220.5098892	0.000602938
220.5109918	0.000614414
220.5120943	0.00105757
220.5131969	0.000758307
220.5142995	0.000866889
220.515402	0.000769784
220.5165046	0.00094016
220.5176072	0.000774197
220.5187098	0.00083864
220.5198124	0.000930449
220.520915	0.000968409
220.5220176	0.000837758
220.5231202	0.000692099
220.5242228	0.00096576
220.5253254	0.000934863
220.5264281	0.000833344
220.5275307	0.000603821
220.5286333	0.000848351
220.529736	0.000969292
220.5308386	0.000903083
220.5319413	0.000706223
220.5330439	0.00070181
220.5341466	0.000963112
220.5352493	0.000738003
220.536352	0.00053673
220.5374546	0.000998423
220.5385573	0.000893373
220.53966	0.001169682
220.5407627	0.000668264
220.5418654	0.000713286
220.5429681	0.000945457
220.5440708	0.001134371
220.5451736	0.000566744
220.5462763	0.000820102
220.547379	0.000986947
220.5484818	0.000771549
220.5495845	0.000641781
220.5506873	0.000681506
220.55179	0.000799798
220.5528928	0.001059335
220.5539955	0.000673561
220.5550983	0.000882779
220.5562011	0.001016079
220.5573039	0.000989596
220.5584067	0.000656788
220.5595095	0.000852765
220.5606122	0.000816571
220.5617151	0.000814805
220.5628179	0.000660319
220.5639207	0.000795384
220.5650235	0.0009022
220.5661263	0.001090232
220.5672292	0.000459045
220.568332	0.00070181
220.5694348	0.000754776
220.5705377	0.001078756
220.5716405	0.000481997
220.5727434	0.000948988
220.5738463	0.000751245
220.5749491	0.00083864
220.576052	0.00050495
220.5771549	0.00090838
220.5782578	0.000798915
220.5793607	0.00087042
220.5804636	0.00066385
220.5815665	0.000952519
220.5826694	0.000912794
220.5837723	0.000968409
220.5848752	0.000575572
220.5859781	0.000865124
220.5870811	0.000865124
220.588184	0.001029321
220.589287	0.000654139
220.5903899	0.000990478
220.5914929	0.000631187
220.5925958	0.00093398
220.5936988	0.000877483
220.5948017	0.000792736
220.5959047	0.000898669
220.5970077	0.000979002
220.5981107	0.000715934
220.5992137	0.00074948
220.6003167	0.000737121
220.6014197	0.001091998
220.6025227	0.000817454
220.6036257	0.000858061
220.6047287	0.000791853
220.6058317	0.000826281
220.6069348	0.000958698
220.6080378	0.000889842
220.6091409	0.000900435
220.6102439	0.001122013
220.611347	0.000792736
220.61245	0.000697396
220.6135531	0.000780377
220.6146561	0.001086701
220.6157592	0.000788322
220.6168623	0.000724762
220.6179654	0.000866006
220.6190685	0.000846585
220.6201716	0.000900435
220.6212747	0.000657671
220.6223778	0.000852765
220.6234809	0.000983416
220.624584	0.001108771
220.6256871	0.000633836
220.6267903	0.000689451
220.6278934	0.000887193
220.6289965	0.000926035
220.6300997	0.000547323
220.6312028	0.000912794
220.632306	0.000736238
220.6334092	0.000980768
220.6345123	0.000585283
220.6356155	0.000956933
220.6367187	0.000984299
220.6378219	0.000900435
220.6389251	0.000608235
220.6400282	0.000830695
220.6411314	0.000914559
220.6422347	0.001012548
220.6433379	0.000772432
220.6444411	0.000871303
220.6455443	0.000692099
220.6466475	0.000825399
220.6477508	0.000583517
220.648854	0.000907497
220.6499573	0.000938394
220.6510605	0.000839523
220.6521638	0.000513778
220.653267	0.000910145
220.6543703	0.001122895
220.6554736	0.001029321
220.6565768	0.000828047
220.6576801	0.000825399
220.6587834	0.000726527
220.6598867	0.000799798
220.66099	0.000528785
220.6620933	0.000921622
220.6631966	0.000969292
220.6642999	0.001047859
220.6654033	0.000635601
220.6665066	0.00081304
220.6676099	0.001076108
220.6687133	0.00085453
220.6698166	0.000643546
220.67092	0.00084482
220.6720233	0.0007177
220.6731267	0.001016079
220.6742301	0.000735355
220.6753334	0.000875717
220.6764368	0.000793619
220.6775402	0.000963112
220.6786436	0.000670912
220.679747	0.000969292
220.6808504	0.000622359
220.6819538	0.000910145
220.6830572	0.000662084
220.6841606	0.000784791
220.685264	0.000861593
220.6863675	0.001141434
220.6874709	0.000623242
220.6885743	0.000858944
220.6896778	0.000801564
220.6907812	0.000898669
220.6918847	0.000773315
220.6929881	0.000809509
220.6940916	0.000745948
220.6951951	0.00116262
220.6962985	0.000769784
220.697402	0.000732707
220.6985055	0.000836875
220.699609	0.000937512
220.7007125	0.000707989
220.701816	0.000607352
220.7029195	0.000911028
220.704023	0.001124661
220.7051266	0.00079715
220.7062301	0.000574689
220.7073336	0.000541144
220.7084372	0.000907497
220.7095407	0.000980768
220.7106443	0.000660319
220.7117478	0.000799798
220.7128514	0.00109906
220.7139549	0.00123236
220.7150585	0.000635601
220.7161621	0.000760073
220.7172657	0.000871303
220.7183692	0.000858944
220.7194728	0.000652374
220.7205764	0.000901318
220.72168	0.000873069
220.7227837	0.001069929
220.7238873	0.000503184
220.7249909	0.00059411
220.7260945	0.000973706
220.7271981	0.000964878
220.7283018	0.000710637
220.7294054	0.001023141
220.7305091	0.000998423
220.7316127	0.000925153
220.7327164	0.000670912
220.7338201	0.000807743
220.7349237	0.000913677
220.7360274	0.00075919
220.7371311	0.000677974
220.7382348	0.000684154
220.7393385	0.00097194
220.7404422	0.000874834
220.7415459	0.000655022
220.7426496	0.000698278
220.7437533	0.000789205
220.744857	0.000830695
220.7459607	0.000665616
220.7470645	0.000878365
220.7481682	0.000775963
220.7492719	0.001049625
220.7503757	0.000764487
220.7514794	0.000722113
220.7525832	0.000801564
220.753687	0.0009022
220.7547907	0.000606469
220.7558945	0.000766252
220.7569983	0.000785674
220.7581021	0.001039914
220.7592059	0.000623242
220.7603097	0.000768018
220.7614135	0.000893373
220.7625173	0.00097194
220.7636211	0.000713286
220.7647249	0.000817454
220.7658287	0.00067974
220.7669326	0.000857179
220.7680364	0.000817454
220.7691402	0.000798032
220.7702441	0.00089249
220.7713479	0.000967526
220.7724518	0.000783908
220.7735557	0.000816571
220.7746595	0.000820102
220.7757634	0.000963995
220.7768673	0.000621477
220.7779712	0.000624125
220.7790751	0.000643546
220.780179	0.000939277
220.7812829	0.000703575
220.7823868	0.000697396
220.7834907	0.000753894
220.7845946	0.00095605
220.7856985	0.00082275
220.7868024	0.000802446
220.7879064	0.000805977
220.7890103	0.000768018
220.7901143	0.000919856
220.7912182	0.000625008
220.7923222	0.000755659
220.7934261	0.001090232
220.7945301	0.00105139
220.7956341	0.000779494
220.7967381	0.000676209
220.797842	0.000893373
220.798946	0.001011665
220.80005	0.000707989
220.801154	0.000970174
220.802258	0.000929567
220.8033621	0.000757425
220.8044661	0.000588814
220.8055701	0.001160855
220.8066741	0.000926035
220.8077782	0.000935746
220.8088822	0.000613532
220.8099862	0.000778611
220.8110903	0.00104168
220.8121944	0.000906614
220.8132984	0.000656788
220.8144025	0.00107346
220.8155066	0.000982533
220.8166106	0.001088467
220.8177147	0.000709755
220.8188188	0.001543098
220.8199229	0.001491014
220.821027	0.001376253
220.8221311	0.00102579
220.8232352	0.001244719
220.8243393	0.000998423
220.8254435	0.000950753
220.8265476	0.00063207
220.8276517	0.001068163
220.8287559	0.001069929
220.82986	0.001185573
220.8309642	0.000713286
220.8320683	0.001054038
220.8331725	0.000826281
220.8342766	0.001102591
220.8353808	0.000971057
220.836485	0.001438047
220.8375892	0.001313576
220.8386934	0.002286398
220.8397976	0.003300712
220.8409018	0.003746515
220.842006	0.003564663
220.8431102	0.002944069
220.8442144	0.002342013
220.8453186	0.001935935
220.8464228	0.001992433
220.8475271	0.00210278
220.8486313	0.003379279
220.8497356	0.008811902
220.8508398	0.024618948
220.8519441	0.051988635
220.8530483	0.086255483
220.8541526	0.116869383
220.8552569	0.123294249
220.8563611	0.09309084
220.8574654	0.060063418
220.8585697	0.033226047
220.859674	0.019068033
220.8607783	0.011034741
220.8618826	0.009073205
220.8629869	0.007274984
220.8640912	0.005923449
220.8651956	0.006632321
220.8662999	0.013581559
220.8674042	0.029177621
220.8685086	0.056186251
220.8696129	0.08064542
220.8707173	0.093780294
220.8718216	0.083954073
220.872926	0.059815358
220.8740303	0.031976029
220.8751347	0.014410489
220.8762391	0.009089096
220.8773435	0.007515983
220.8784478	0.007214955
220.8795522	0.008291063
220.8806566	0.007471844
220.881761	0.007936185
220.8828655	0.006506083
220.8839699	0.005309917
220.8850743	0.004360047
220.8861787	0.00403077
220.8872832	0.003360741
220.8883876	0.002839018
220.889492	0.002424112
220.8905965	0.00183265
220.8917009	0.002101897
220.8928054	0.001827353
220.8939099	0.001221766
220.8950143	0.00163579
220.8961188	0.001676398
220.8972233	0.002213128
220.8983278	0.001911217
220.8994323	0.001882085
220.9005368	0.001606658
220.9016413	0.001363894
220.9027458	0.000939277
220.9038503	0.001244719
220.9049548	0.001459234
220.9060593	0.001378018
220.9071639	0.001531622
220.9082684	0.001883851
220.909373	0.002087773
220.9104775	0.00199773
220.9115821	0.001465414
220.9126866	0.001578409
220.9137912	0.001628728
220.9148957	0.00166757
220.9160003	0.001560754
220.9171049	0.001930638
220.9182095	0.00181676
220.9193141	0.001951825
220.9204187	0.001946528
220.9215233	0.002358786
220.9226279	0.002127498
220.9237325	0.002942303
220.9248371	0.002746326
220.9259418	0.002534459
220.9270464	0.002467368
220.928151	0.003252159
220.9292557	0.004202029
220.9303603	0.007067531
220.931465	0.009587865
220.9325696	0.00996746
220.9336743	0.010853771
220.934779	0.010832584
220.9358836	0.013627464
220.9369883	0.01472211
220.938093	0.0142869
220.9391977	0.012987449
220.9403024	0.009768835
220.9414071	0.00612384
220.9425118	0.004964751
220.9436165	0.003242448
220.9447212	0.00291582
220.945826	0.002760451
220.9469307	0.003505517
220.9480354	0.004142
220.9491402	0.005905794
220.9502449	0.005774259
220.9513497	0.00607617
220.9524544	0.00635248
220.9535592	0.005340815
220.9546639	0.00586342
220.9557687	0.004523361
220.9568735	0.004648716
220.9579783	0.004045777
220.9590831	0.00396103
220.9601879	0.003358092
220.9612927	0.002083359
220.9623975	0.002117787
220.9635023	0.001960653
220.9646071	0.001701116
220.9657119	0.001378018
220.9668168	0.001992433
220.9679216	0.001962418
220.9690264	0.002348193
220.9701313	0.001620783
220.9712361	0.001437165
220.972341	0.001823822
220.9734459	0.0016199
220.9745507	0.00124825
220.9756556	0.001363894
220.9767605	0.001628728
220.9778654	0.00208689
220.9789703	0.001087584
220.9800752	0.001647266
220.9811801	0.001387729
220.982285	0.001246484
220.9833899	0.001227946
220.9844948	0.001256195
220.9855997	0.001206759
220.9867047	0.001123778
220.9878096	0.000767135
220.9889145	0.001084053
220.9900195	0.000967526
220.9911244	0.001134371
220.9922294	0.000981651
220.9933343	0.001000189
220.9944393	0.001561637
220.9955443	0.001547512
220.9966493	0.001165269
220.9977542	0.001220001
220.9988592	0.001259726
220.9999642	0.001305631
221.0010692	0.001551043
221.0021742	0.002341131
221.0032793	0.002097483
221.0043843	0.001746137
221.0054893	0.001404502
221.0065943	0.001271202
221.0076994	0.001096412
221.0088044	0.001302982
221.0099094	0.000948105
221.0110145	0.001091998
221.0121195	0.001376253
221.0132246	0.001532505
221.0143297	0.00190592
221.0154347	0.002171637
221.0165398	0.002311116
221.0176449	0.002017151
221.01875	0.001750551
221.0198551	0.001665805
221.0209602	0.001552809
221.0220653	0.00157223
221.0231704	0.001411564
221.0242755	0.001120247
221.0253807	0.001066397
221.0264858	0.001363894
221.0275909	0.001300334
221.0286961	0.001669336
221.0298012	0.002275805
221.0309063	0.002603316
221.0320115	0.003658237
221.0331167	0.005201336
221.0342218	0.008038588
221.035327	0.009827982
221.0364322	0.013345857
221.0375374	0.014992241
221.0386426	0.01646913
221.0397477	0.014414903
221.0408529	0.012087014
221.0419582	0.008072134
221.0430634	0.005678919
221.0441686	0.004015763
221.0452738	0.002972318
221.046379	0.002634213
221.0474843	0.002092187
221.0485895	0.001998612
221.0496947	0.002776341
221.0508	0.003228324
221.0519052	0.007280281
221.0530105	0.015258839
221.0541158	0.027105737
221.055221	0.041585967
221.0563263	0.050543528
221.0574316	0.049956478
221.0585369	0.037040535
221.0596422	0.023815619
221.0607475	0.011786869
221.0618528	0.006666749
221.0629581	0.00576808
221.0640634	0.007101959
221.0651687	0.010539502
221.0662741	0.015491011
221.0673794	0.017822431
221.0684847	0.018102271
221.0695901	0.016120432
221.0706954	0.01134548
221.0718008	0.010738127
221.0729061	0.015912097
221.0740115	0.024204042
221.0751169	0.036224846
221.0762223	0.043840583
221.0773276	0.058420565
221.078433	0.075679787
221.0795384	0.092229247
221.0806438	0.092312232
221.0817492	0.081970468
221.0828546	0.056975458
221.0839601	0.035204355
221.0850655	0.018305311
221.0861709	0.014033542
221.0872763	0.01682489
221.0883818	0.023274476
221.0894872	0.038441505
221.0905927	0.063997082
221.0916981	0.092500262
221.0928036	0.10977713
221.093909	0.10068009
221.0950145	0.072710998
221.09612	0.047307257
221.0972255	0.025084173
221.098331	0.014426379
221.0994364	0.013015698
221.1005419	0.014901314
221.1016474	0.020853894
221.102753	0.024882017
221.1038585	0.028371643
221.104964	0.027280528
221.1060695	0.020670276
221.1071751	0.015722299
221.1082806	0.013593035
221.1093861	0.017132981
221.1104917	0.026340367
221.1115972	0.036245152
221.1127028	0.044424102
221.1138084	0.046039589
221.1149139	0.046137575
221.1160195	0.041679539
221.1171251	0.038238466
221.1182307	0.032990344
221.1193363	0.027888762
221.1204419	0.024381481
221.1215475	0.020025847
221.1226531	0.020638496
221.1237587	0.026037574
221.1248643	0.039189219
221.1259699	0.064137444
221.1270756	0.112624094
221.1281812	0.1767333
221.1292868	0.210089102
221.1303925	0.200066909
221.1314981	0.148539081
221.1326038	0.089301072
221.1337095	0.042552609
221.1348151	0.018741405
221.1359208	0.009965695
221.1370265	0.007634275
221.1381322	0.005715113
221.1392379	0.005003593
221.1403436	0.003291001
221.1414493	0.00317006
221.142555	0.002767513
221.1436607	0.002658931
221.1447664	0.002322592
221.1458721	0.003237152
221.1469779	0.003963679
221.1480836	0.006128254
221.1491893	0.007505389
221.1502951	0.009782077
221.1514008	0.009700862
221.1525066	0.007862915
221.1536124	0.005031842
221.1547181	0.003542593
221.1558239	0.002211362
221.1569297	0.001592534
221.1580355	0.001586354
221.1591413	0.001435399
221.1602471	0.001471593
221.1613529	0.001969481
221.1624587	0.001728482
221.1635645	0.002000378
221.1646703	0.00157223
221.1657761	0.001251781
221.166882	0.001474241
221.1679878	0.001506904
221.1690936	0.001288858
221.1701995	0.001528091
221.1713053	0.001455703
221.1724112	0.001286209
221.1735171	0.001476007
221.1746229	0.0017532
221.1757288	0.001252664
221.1768347	0.001039031
221.1779406	0.001287975
221.1790465	0.001393026
221.1801524	0.001274733
221.1812583	0.001031969
221.1823642	0.001424806
221.1834701	0.001956239
221.184576	0.002346427
221.1856819	0.002395863
221.1867878	0.002816066
221.1878938	0.002892868
221.1889997	0.002644807
221.1901057	0.001590768
221.1912116	0.00121647
221.1923176	0.00106728
221.1934235	0.001252664
221.1945295	0.0009022
221.1956355	0.0010099
221.1967415	0.001478655
221.1978474	0.001142316
221.1989534	0.000879248
221.2000594	0.001126426
221.2011654	0.001238539
221.2022714	0.001414212
221.2033775	0.001144965
221.2044835	0.001498076
221.2055895	0.002034806
221.2066955	0.002090421
221.2078016	0.001797339
221.2089076	0.00181058
221.2100136	0.001548395
221.2111197	0.001856485
221.2122258	0.001157324
221.2133318	0.001739958
221.2144379	0.001406267
221.215544	0.00147689
221.21665	0.000986947
221.2177561	0.001386846
221.2188622	0.001360363
221.2199683	0.001782331
221.2210744	0.002663345
221.2221805	0.003927485
221.2232866	0.004632825
221.2243927	0.004676082
221.2254989	0.003037643
221.226605	0.001976543
221.2277111	0.001251781
221.2288173	0.001192635
221.2299234	0.000791853
221.2310296	0.000787439
221.2321357	0.001091115
221.2332419	0.001039031
221.234348	0.000713286
221.2354542	0.000915442
221.2365604	0.000877483
221.2376666	0.001001954
221.2387728	0.001031086
221.239879	0.000777729
221.2409852	0.001026672
221.2420914	0.001009017
221.2431976	0.001027555
221.2443038	0.000787439
221.24541	0.000853648
221.2465163	0.000849234
221.2476225	0.000983416
221.2487287	0.000531433
221.249835	0.000739769
221.2509412	0.001102591
221.2520475	0.001061983
221.2531537	0.000808626
221.25426	0.001110536
221.2553663	0.000848351
221.2564726	0.001023141
221.2575788	0.00084482
221.2586851	0.000979885
221.2597914	0.000926918
221.2608977	0.000994009
221.262004	0.000593228
221.2631103	0.001095529
221.2642167	0.001013431
221.265323	0.001206759
221.2664293	0.000671795
221.2675356	0.000855413
221.268642	0.000926035
221.2697483	0.000972823
221.2708547	0.000698278
221.271961	0.000843937
221.2730674	0.00102579
221.2741738	0.001205876
221.2752801	0.000805095
221.2763865	0.000783908
221.2774929	0.000900435
221.2785993	0.001002837
221.2797057	0.000617946
221.2808121	0.001070811
221.2819185	0.000795384
221.2830249	0.001024024
221.2841313	0.000705341
221.2852377	0.000922504
221.2863442	0.000868655
221.2874506	0.00105757
221.288557	0.000780377
221.2896635	0.000866889
221.2907699	0.000794501
221.2918764	0.000930449
221.2929828	0.000803329
221.2940893	0.00064796
221.2951958	0.000911028
221.2963022	0.00108935
221.2974087	0.000802446
221.2985152	0.000842171
221.2996217	0.000864241
221.3007282	0.000917208
221.3018347	0.000915442
221.3029412	0.000834226
221.3040477	0.000882779
221.3051543	0.00079097
221.3062608	0.000835109
221.3073673	0.000722113
221.3084739	0.000808626
221.3095804	0.001103474
221.310687	0.000916325
221.3117935	0.000869538
221.3129001	0.000849234
221.3140066	0.000949871
221.3151132	0.001039031
221.3162198	0.000803329
221.3173264	0.000794501
221.318433	0.00095605
221.3195395	0.00100372
221.3206461	0.00082275
221.3217527	0.000931332
221.3228594	0.000961347
221.323966	0.000926918
221.3250726	0.000677974
221.3261792	0.000772432
221.3272859	0.000621477
221.3283925	0.000914559
221.3294991	0.000604704
221.3306058	0.000918973
221.3317124	0.001093764
221.3328191	0.001126426
221.3339258	0.000833344
221.3350324	0.000852765
221.3361391	0.00075919
221.3372458	0.001056687
221.3383525	0.000715051
221.3394592	0.001066397
221.3405659	0.001175862
221.3416726	0.001024024
221.3427793	0.000945457
221.343886	0.000793619
221.3449927	0.00082275
221.3460994	0.000986064
221.3472062	0.000803329
221.3483129	0.000929567
221.3494197	0.001008134
221.3505264	0.001032852
221.3516332	0.000595876
221.3527399	0.000930449
221.3538467	0.000726527
221.3549535	0.000783025
221.3560602	0.000758307
221.357167	0.000928684
221.3582738	0.00075919
221.3593806	0.000919856
221.3604874	0.000672678
221.3615942	0.000911028
221.362701	0.00093398
221.3638078	0.000947222
221.3649146	0.00092427
221.3660215	0.000782142
221.3671283	0.000615297
221.3682351	0.000861593
221.369342	0.001044328
221.3704488	0.00073359
221.3715557	0.000827164
221.3726625	0.001076991
221.3737694	0.000896021
221.3748763	0.000670029
221.3759831	0.000973706
221.37709	0.001150261
221.3781969	0.000918973
221.3793038	0.000624125
221.3804107	0.000865124
221.3815176	0.000949871
221.3826245	0.000958698
221.3837314	0.0005844
221.3848383	0.000690333
221.3859453	0.000910145
221.3870522	0.000912794
221.3881591	0.000872186
221.3892661	0.000773315
221.390373	0.00070181
221.39148	0.00107346
221.3925869	0.000652374
221.3936939	0.000899552
221.3948009	0.001050507
221.3959078	0.00096576
221.3970148	0.000708872
221.3981218	0.001076108
221.3992288	0.000918973
221.4003358	0.001028438
221.4014428	0.000855413
221.4025498	0.00095605
221.4036568	0.000923387
221.4047638	0.00094016
221.4058709	0.000798915
221.4069779	0.000857179
221.4080849	0.00096576
221.409192	0.000872186
221.410299	0.0007177
221.4114061	0.000738886
221.4125131	0.000851882
221.4136202	0.000803329
221.4147273	0.00073359
221.4158343	0.000905732
221.4169414	0.000819219
221.4180485	0.001110536
221.4191556	0.000772432
221.4202627	0.000879248
221.4213698	0.0007433
221.4224769	0.001094646
221.423584	0.000631187
221.4246911	0.000852765
221.4257983	0.001011665
221.4269054	0.00085453
221.4280125	0.000667381
221.4291197	0.000791853
221.4302268	0.000618828
221.431334	0.00079715
221.4324411	0.000973706
221.4335483	0.000640015
221.4346555	0.000820985
221.4357626	0.001155558
221.4368698	0.000800681
221.437977	0.000823633
221.4390842	0.000815688
221.4401914	0.000911028
221.4412986	0.001045211
221.4424058	0.000707106
221.443513	0.000887193
221.4446202	0.000858944
221.4457275	0.000992244
221.4468347	0.000648843
221.4479419	0.000873069
221.4490492	0.000974588
221.4501564	0.001008134
221.4512637	0.000627656
221.4523709	0.000716817
221.4534782	0.000946339
221.4545855	0.000888076
221.4556927	0.000685919
221.4568	0.001081405
221.4579073	0.001036383
221.4590146	0.000930449
221.4601219	0.000740652
221.4612292	0.001043445
221.4623365	0.000866889
221.4634438	0.000852765
221.4645511	0.000773315
221.4656584	0.001076108
221.4667658	0.000845703
221.4678731	0.000889842
221.4689804	0.000729176
221.4700878	0.001022258
221.4711951	0.000964878
221.4723025	0.001017845
221.4734099	0.000709755
221.4745172	0.000768901
221.4756246	0.00079097
221.476732	0.000875717
221.4778394	0.000762721
221.4789468	0.000981651
221.4800542	0.000723879
221.4811616	0.000877483
221.482269	0.000621477
221.4833764	0.000855413
221.4844838	0.000973706
221.4855912	0.001033735
221.4866986	0.00075919
221.4878061	0.000786556
221.4889135	0.000664733
221.490021	0.000896904
221.4911284	0.000843937
221.4922359	0.000821867
221.4933433	0.000744183
221.4944508	0.00089249
221.4955583	0.000856296
221.4966658	0.000782142
221.4977732	0.000841289
221.4988807	0.000935746
221.4999882	0.000803329
221.5010957	0.000673561
221.5022032	0.000737121
221.5033107	0.000941043
221.5044183	0.000951636
221.5055258	0.000653257
221.5066333	0.000809509
221.5077409	0.000925153
221.5088484	0.000923387
221.5099559	0.000730941
221.5110635	0.000837758
221.512171	0.000988713
221.5132786	0.001065515
221.5143862	0.00079715
221.5154937	0.000850116
221.5166013	0.001032852
221.5177089	0.000968409
221.5188165	0.000666498
221.5199241	0.000823633
221.5210317	0.000707106
221.5221393	0.000895138
221.5232469	0.000571158
221.5243545	0.000877483
221.5254622	0.000993127
221.5265698	0.001277382
221.5276774	0.000729176
221.5287851	0.001093764
221.5298927	0.000739769
221.5310004	0.000803329
221.532108	0.000659436
221.5332157	0.000819219
221.5343233	0.000783908
221.535431	0.000865124
221.5365387	0.000710637
221.5376464	0.000687685
221.5387541	0.000878365
221.5398618	0.000982533
221.5409695	0.00049877
221.5420772	0.000933098
221.5431849	0.000641781
221.5442926	0.000808626
221.5454003	0.000640898
221.546508	0.000946339
221.5476158	0.000841289
221.5487235	0.001037266
221.5498313	0.000706223
221.550939	0.000728293
221.5520468	0.000867772
221.5531545	0.00100372
221.5542623	0.00089249
221.5553701	0.00075919
221.5564778	0.000823633
221.5575856	0.001150261
221.5586934	0.000968409
221.5598012	0.000783025
221.560909	0.000698278
221.5620168	0.001036383
221.5631246	0.000764487
221.5642324	0.00079097
221.5653403	0.000909263
221.5664481	0.000994009
221.5675559	0.000858061
221.5686638	0.000888959
221.5697716	0.000850999
221.5708795	0.00097194
221.5719873	0.000842171
221.5730952	0.000648843
221.574203	0.000789205
221.5753109	0.000790087
221.5764188	0.000906614
221.5775267	0.000615297
221.5786346	0.000811274
221.5797425	0.000805095
221.5808504	0.000997541
221.5819583	0.000625008
221.5830662	0.000808626
221.5841741	0.000966643
221.585282	0.001132606
221.5863899	0.000627656
221.5874979	0.000866889
221.5886058	0.001088467
221.5897138	0.000867772
221.5908217	0.000555268
221.5919297	0.000973706
221.5930376	0.000707106
221.5941456	0.000954284
221.5952536	0.000661202
221.5963615	0.000835992
221.5974695	0.000805977
221.5985775	0.000817454
221.5996855	0.000825399
221.6007935	0.000856296
221.6019015	0.000881014
221.6030095	0.000942808
221.6041175	0.000690333
221.6052256	0.001031086
221.6063336	0.000943691
221.6074416	0.001031969
221.6085497	0.000799798
221.6096577	0.000912794
221.6107657	0.000791853
221.6118738	0.000835992
221.6129819	0.000828047
221.6140899	0.000799798
221.615198	0.000774197
221.6163061	0.001119364
221.6174142	0.000662084
221.6185223	0.00077508
221.6196303	0.000720348
221.6207384	0.00098783
221.6218465	0.000741535
221.6229547	0.000574689
221.6240628	0.000817454
221.6251709	0.000883662
221.626279	0.000936629
221.6273872	0.000671795
221.6284953	0.000761839
221.6296034	0.000895138
221.6307116	0.00096576
221.6318197	0.000774197
221.6329279	0.000723879
221.6340361	0.000837758
221.6351442	0.000814805
221.6362524	0.000544675
221.6373606	0.000660319
221.6384688	0.000805977
221.639577	0.000916325
221.6406852	0.000561448
221.6417934	0.000780377
221.6429016	0.000811274
221.6440098	0.001036383
221.645118	0.000608235
221.6462263	0.000931332
221.6473345	0.00085453
221.6484427	0.000986947
221.649551	0.000716817
221.6506592	0.000921622
221.6517675	0.001038148
221.6528757	0.001001072
221.653984	0.000784791
221.6550923	0.000739769
221.6562005	0.000881896
221.6573088	0.000873951
221.6584171	0.000532316
221.6595254	0.000672678
221.6606337	0.00091809
221.661742	0.001006368
221.6628503	0.000707106
221.6639586	0.00085453
221.665067	0.000978119
221.6661753	0.000871303
221.6672836	0.000813922
221.668392	0.000691216
221.6695003	0.000923387
221.6706086	0.001016079
221.671717	0.000815688
221.6728254	0.000770666
221.6739337	0.000820985
221.6750421	0.000901318
221.6761505	0.000754776
221.6772589	0.000868655
221.6783672	0.00067974
221.6794756	0.000929567
221.680584	0.000843937
221.6816924	0.000647077
221.6828008	0.000712403
221.6839093	0.00091809
221.6850177	0.000928684
221.6861261	0.000742417
221.6872345	0.000809509
221.688343	0.000967526
221.6894514	0.001138785
221.6905599	0.000794501
221.6916683	0.000881014
221.6927768	0.000978119
221.6938852	0.000868655
221.6949937	0.00064796
221.6961022	0.000757425
221.6972107	0.000866889
221.6983192	0.000985182
221.6994277	0.000767135
221.7005362	0.001036383
221.7016447	0.000741535
221.7027532	0.00100372
221.7038617	0.000602055
221.7049702	0.000849234
221.7060787	0.000969292
221.7071873	0.000949871
221.7082958	0.000671795
221.7094043	0.0010355
221.7105129	0.000964878
221.7116214	0.000837758
221.71273	0.000719465
221.7138386	0.000853648
221.7149471	0.000847468
221.7160557	0.000937512
221.7171643	0.00067974
221.7182729	0.000992244
221.7193815	0.000896021
221.7204901	0.001024024
221.7215987	0.000853648
221.7227073	0.000942808
221.7238159	0.000829812
221.7249245	0.000981651
221.7260331	0.000910145
221.7271418	0.000875717
221.7282504	0.000795384
221.7293591	0.000828047
221.7304677	0.000868655
221.7315764	0.000865124
221.732685	0.000634718
221.7337937	0.000771549
221.7349024	0.000847468
221.736011	0.000889842
221.7371197	0.000831578
221.7382284	0.001120247
221.7393371	0.000995775
221.7404458	0.000661202
221.7415545	0.000654139
221.7426632	0.000959581
221.7437719	0.000918973
221.7448806	0.000599407
221.7459894	0.000685919
221.7470981	0.001034617
221.7482068	0.0010099
221.7493156	0.000753894
221.7504243	0.000780377
221.7515331	0.000974588
221.7526418	0.00123236
221.7537506	0.000673561
221.7548594	0.00079715
221.7559681	0.000887193
221.7570769	0.001070811
221.7581857	0.000782142
221.7592945	0.000862475
221.7604033	0.000910145
221.7615121	0.001101709
221.7626209	0.000671795
221.7637297	0.000910145
221.7648385	0.000861593
221.7659474	0.001199697
221.7670562	0.000677974
221.768165	0.000592345
221.7692739	0.000922504
221.7703827	0.000917208
221.7714916	0.000522605
221.7726004	0.000973706
221.7737093	0.000766252
221.7748182	0.000990478
221.775927	0.000931332
221.7770359	0.000815688
221.7781448	0.00096576
221.7792537	0.000834226
221.7803626	0.000798915
221.7814715	0.001087584
221.7825804	0.000866006
221.7836893	0.000903083
221.7847982	0.000820985
221.7859072	0.000880131
221.7870161	0.001009017
221.788125	0.00080686
221.789234	0.000849234
221.7903429	0.00075919
221.7914519	0.00088631
221.7925608	0.000899552
221.7936698	0.000990478
221.7947788	0.000820102
221.7958877	0.000786556
221.7969967	0.000960464
221.7981057	0.00094016
221.7992147	0.000702692
221.8003237	0.000881896
221.8014327	0.000934863
221.8025417	0.000788322
221.8036507	0.000612649
221.8047597	0.000800681
221.8058688	0.000923387
221.8069778	0.001050507
221.8080868	0.000599407
221.8091959	0.000835992
221.8103049	0.000820985
221.811414	0.001112302
221.812523	0.000723879
221.8136321	0.001128192
221.8147412	0.001061101
221.8158502	0.001875906
221.8169593	0.001846774
221.8180684	0.002192824
221.8191775	0.001855602
221.8202866	0.001733779
221.8213957	0.00131181
221.8225048	0.001500725
221.8236139	0.001245602
221.824723	0.001291506
221.8258322	0.000878365
221.8269413	0.00112113
221.8280504	0.001161737
221.8291596	0.001046976
221.8302687	0.001021376
221.8313779	0.001247367
221.832487	0.000990478
221.8335962	0.001707295
221.8347054	0.001475124
221.8358145	0.001528091
221.8369237	0.001348004
221.8380329	0.001355949
221.8391421	0.001460117
221.8402513	0.001613721
221.8413605	0.00223608
221.8424697	0.002811652
221.8435789	0.003185068
221.8446881	0.003241566
221.8457974	0.004829685
221.8469066	0.009956867
221.8480158	0.025538804
221.8491251	0.048235059
221.8502343	0.03075603
221.8513436	0.011067403
221.8524528	0.006195345
221.8535621	0.004839396
221.8546714	0.006567878
221.8557806	0.007183175
221.8568899	0.007574246
221.8579992	0.005359353
221.8591085	0.004112869
221.8602178	0.002646572
221.8613271	0.001958887
221.8624364	0.001132606
221.8635457	0.001487483
221.864655	0.001135254
221.8657644	0.001473359
221.8668737	0.001204111
221.867983	0.001675515
221.8690924	0.001863547
221.8702017	0.001777035
221.8713111	0.001177628
221.8724204	0.001314458
221.8735298	0.001696702
221.8746391	0.001630493
221.8757485	0.001433634
221.8768579	0.001712592
221.8779673	0.001788511
221.8790767	0.001977426
221.8801861	0.002207831
221.8812955	0.00223608
221.8824049	0.002334951
221.8835143	0.002031275
221.8846237	0.002173403
221.8857331	0.002710132
221.8868426	0.003075603
221.887952	0.003908947
221.8890614	0.003838324
221.8901709	0.003248628
221.8912803	0.001894444
221.8923898	0.001889148
221.8934993	0.001354183
221.8946087	0.001235891
221.8957182	0.001186455
221.8968277	0.001286209
221.8979372	0.001434516
221.8990467	0.001187338
221.9001562	0.001611072
221.9012657	0.003268932
221.9023752	0.006295099
221.9034847	0.011916637
221.9045942	0.02104634
221.9057037	0.027556838
221.9068133	0.027984986
221.9079228	0.024257891
221.9090323	0.016665107
221.9101419	0.008284001
221.9112514	0.00394161
221.912361	0.002139857
221.9134705	0.002038337
221.9145801	0.001839712
221.9156897	0.001619017
221.9167993	0.001579292
221.9179089	0.002004792
221.9190184	0.001820291
221.920128	0.002143388
221.9212376	0.001747903
221.9223473	0.002614792
221.9234569	0.002510624
221.9245665	0.003286587
221.9256761	0.002489438
221.9267857	0.003067658
221.9278954	0.003546124
221.929005	0.004791726
221.9301147	0.007097546
221.9312243	0.011775393
221.932334	0.014886307
221.9334436	0.016227249
221.9345533	0.015611951
221.935663	0.010734596
221.9367727	0.011059458
221.9378823	0.011800993
221.938992	0.014051198
221.9401017	0.016319057
221.9412114	0.014626769
221.9423211	0.012202658
221.9434308	0.008788068
221.9445406	0.009311556
221.9456503	0.011831008
221.94676	0.015024903
221.9478698	0.01668806
221.9489795	0.015056684
221.9500892	0.012021688
221.951199	0.008139225
221.9523087	0.005756604
221.9534185	0.004974461
221.9545283	0.005090988
221.9556381	0.004803202
221.9567478	0.004200264
221.9578576	0.003163881
221.9589674	0.003333375
221.9600772	0.003602622
221.961187	0.004596632
221.9622968	0.006524622
221.9634066	0.013555959
221.9645164	0.02937448
221.9656263	0.060951494
221.9667361	0.117014155
221.9678459	0.211830825
221.9689558	0.270319372
221.9700656	0.172526851
221.9711755	0.091244951
221.9722853	0.045388095
221.9733952	0.018080203
221.9745051	0.007898226
221.9756149	0.00457368
221.9767248	0.003368686
221.9778347	0.002556529
221.9789446	0.002581247
221.9800545	0.001792925
221.9811644	0.002056876
221.9822743	0.001994198
221.9833842	0.001901507
221.9844941	0.001595182
221.985604	0.001830001
221.986714	0.00218223
221.9878239	0.001998612
221.9889338	0.001851188
221.9900438	0.001888265
221.9911537	0.001860899
221.9922637	0.00196595
221.9933737	0.001212939
221.9944836	0.001414212
221.9955936	0.001431868
221.9967036	0.001591651
221.9978136	0.001430102
221.9989236	0.001509553
222.0000336	0.001441578
222.0011436	0.001415095
222.0022536	0.001437165
222.0033636	0.001754082
222.0044736	0.001783214
222.0055836	0.001782331
222.0066936	0.001777035
222.0078037	0.001348004
222.0089137	0.001371839
222.0100238	0.001400088
222.0111338	0.001430985
222.0122439	0.001245602
222.0133539	0.001428337
222.014464	0.001521911
222.0155741	0.001419509
222.0166842	0.001610189
222.0177942	0.001625197
222.0189043	0.001759379
222.0200144	0.001964184
222.0211245	0.001806166
222.0222346	0.002740147
222.0233447	0.003375748
222.0244549	0.00496122
222.025565	0.005854592
222.0266751	0.006348066
222.0277853	0.005919035
222.0288954	0.005137776
222.0300055	0.002946717
222.0311157	0.0031065
222.0322258	0.003034995
222.033336	0.002062172
222.0344462	0.001728482
222.0355563	0.00269336
222.0366665	0.002869915
222.0377767	0.004160539
222.0388869	0.006055866
222.0399971	0.010771672
222.0411073	0.019105991
222.0422175	0.023417486
222.0433277	0.026554
222.0444379	0.025733016
222.0455482	0.021699598
222.0466584	0.016688943
222.0477686	0.015353297
222.0488789	0.020046152
222.0499891	0.025626199
222.0510994	0.030070992
222.0522096	0.029829994
222.0533199	0.02481316
222.0544301	0.017729739
222.0555404	0.010683395
222.0566507	0.008570904
222.057761	0.009718517
222.0588713	0.015704643
222.0599816	0.023709686
222.0610919	0.036751866
222.0622022	0.055000681
222.0633125	0.077901736
222.0644228	0.086114235
222.0655331	0.072459407
222.0666435	0.050996393
222.0677538	0.03203341
222.0688641	0.016104542
222.0699745	0.010776087
222.0710848	0.010862599
222.0721952	0.012126739
222.0733055	0.015051386
222.0744159	0.016385267
222.0755263	0.017531997
222.0766367	0.01922605
222.077747	0.015924456
222.0788574	0.016106308
222.0799678	0.018585153
222.0810782	0.024449455
222.0821886	0.038691334
222.0832991	0.063497432
222.0844095	0.119597167
222.0855199	0.229202166
222.0866303	0.377659142
222.0877408	0.469290763
222.0888512	0.464087665
222.0899616	0.356111407
222.0910721	0.213170886
222.0921826	0.10667593
222.093293	0.052734584
222.0944035	0.041339669
222.095514	0.044249311
222.0966244	0.0480894
222.0977349	0.05152959
222.0988454	0.053595293
222.0999559	0.057706397
222.1010664	0.052471519
222.1021769	0.043439802
222.1032874	0.030555639
222.1043979	0.019931391
222.1055085	0.014991358
222.106619	0.014776843
222.1077295	0.016897278
222.1088401	0.02077621
222.1099506	0.023902131
222.1110612	0.024652494
222.1121717	0.023167659
222.1132823	0.020246543
222.1143928	0.016436467
222.1155034	0.013287594
222.116614	0.012915944
222.1177246	0.014319562
222.1188352	0.017703256
222.1199458	0.025427574
222.1210564	0.03915479
222.122167	0.062577575
222.1232776	0.087787099
222.1243882	0.104452208
222.1254988	0.096946821
222.1266095	0.077891149
222.1277201	0.046728157
222.1288307	0.033520896
222.1299414	0.0357146
222.131052	0.049499199
222.1321627	0.064336069
222.1332733	0.072743662
222.134384	0.068993613
222.1354947	0.060645171
222.1366054	0.048046146
222.137716	0.035900868
222.1388267	0.028321324
222.1399374	0.017928364
222.1410481	0.010936752
222.1421588	0.006064693
222.1432696	0.004812913
222.1443803	0.006429282
222.145491	0.006594361
222.1466017	0.006120309
222.1477125	0.004821741
222.1488232	0.00327776
222.1499339	0.003025285
222.1510447	0.00304912
222.1521554	0.002982911
222.1532662	0.004549844
222.154377	0.004619584
222.1554877	0.004494229
222.1565985	0.00386569
222.1577093	0.003782709
222.1588201	0.003363389
222.1599309	0.00268718
222.1610417	0.001979191
222.1621525	0.001532505
222.1632633	0.001545746
222.1643741	0.001235891
222.165485	0.00149278
222.1665958	0.001265905
222.1677066	0.001580175
222.1688175	0.001446875
222.1699283	0.001415095
222.1710392	0.000855413
222.17215	0.001158206
222.1732609	0.001297686
222.1743717	0.001404502
222.1754826	0.000856296
222.1765935	0.001102591
222.1777044	0.001619017
222.1788153	0.002232549
222.1799262	0.002491203
222.1810371	0.003240683
222.182148	0.003818903
222.1832589	0.003043823
222.1843698	0.002518569
222.1854807	0.002127498
222.1865916	0.001383315
222.1877026	0.001623431
222.1888135	0.001060218
222.1899245	0.001608424
222.1910354	0.001968598
222.1921464	0.002083359
222.1932573	0.001309162
222.1943683	0.001723185
222.1954793	0.001332114
222.1965903	0.001483069
222.1977012	0.000932215
222.1988122	0.001074342
222.1999232	0.001078756
222.2010342	0.00096576
222.2021452	0.00093398
222.2032562	0.00108935
222.2043673	0.001147613
222.2054783	0.00109906
222.2065893	0.000891607
222.2077003	0.001185573
222.2088114	0.001281796
[truncated: 360,849 more rows]
