# Supplementary material for: Spatial biology using single-cell mass spectrometry imaging and integrated microscopy
Source: Nat Commun. 2025 Oct 15;16:9129. doi: 10.1038/s41467-025-64603-8 (PMC12528677; doi:10.1038/s41467-025-64603-8)
Supplement: Supplementary file 4 — Source Data [file 41467_2025_64603_MOESM4_ESM.zip › supplementary_figure_3b.csv]

m/z	intensities
220	0.000279511
220.0011	0.00075805
220.0022	0.000488328
220.0033	0.000311051
220.0044	0.000373043
220.0055001	0.000336065
220.0066001	0.000408934
220.0077001	0.00027081
220.0088002	0.000458963
220.0099002	0.000525306
220.0110003	0.000445912
220.0121003	0.000213168
220.0132004	0.000431773
220.0143004	0.00048724
220.0154005	0.000520956
220.0165006	0.000363255
220.0176007	0.000358905
220.0187008	0.000358905
220.0198009	0.000403496
220.020901	0.000230569
220.0220011	0.000622102
220.0231012	0.000524218
220.0242013	0.000530744
220.0253014	0.000368693
220.0264015	0.001035386
220.0275017	0.001014722
220.0286018	0.001801049
220.029702	0.0019631
220.0308021	0.001501962
220.0319023	0.001822801
220.0330024	0.001609633
220.0341026	0.001285532
220.0352028	0.001685765
220.0363029	0.00292888
220.0374031	0.003546631
220.0385033	0.004008858
220.0396035	0.004173083
220.0407037	0.003839193
220.0418039	0.001951137
220.0429041	0.00111913
220.0440043	0.000642766
220.0451046	0.000966868
220.0462048	0.000923364
220.047305	0.001160459
220.0484053	0.001969626
220.0495055	0.003418296
220.0506057	0.00440039
220.051706	0.004287281
220.0528063	0.00415677
220.0539065	0.0030148
220.0550068	0.001747757
220.0561071	0.001350787
220.0572074	0.001349699
220.0583076	0.002341582
220.0594079	0.00282991
220.0605082	0.002873413
220.0616085	0.003084406
220.0627088	0.003130084
220.0638092	0.003543369
220.0649095	0.003252982
220.0660098	0.002858187
220.0671101	0.004259003
220.0682105	0.007619657
220.0693108	0.012414842
220.0704112	0.023748619
220.0715115	0.046955619
220.0726119	0.09348055
220.0737122	0.139743373
220.0748126	0.177077085
220.075913	0.175407633
220.0770134	0.133831233
220.0781137	0.079351664
220.0792141	0.043153401
220.0803145	0.02562145
220.0814149	0.023526751
220.0825153	0.026296843
220.0836158	0.028749358
220.0847162	0.029143065
220.0858166	0.030521043
220.086917	0.027886899
220.0880175	0.026740579
220.0891179	0.024542559
220.0902184	0.014673767
220.0913188	0.00889105
220.0924193	0.005725075
220.0935197	0.006164461
220.0946202	0.006619074
220.0957207	0.006984504
220.0968212	0.006560344
220.0979216	0.006316724
220.0990221	0.00552387
220.1001226	0.003561858
220.1012231	0.003496602
220.1023236	0.002866888
220.1034242	0.003009362
220.1045247	0.003065917
220.1056252	0.003422646
220.1067257	0.004700565
220.1078263	0.006921424
220.1089268	0.011257646
220.1100273	0.015276291
220.1111279	0.020093229
220.1122285	0.019626653
220.113329	0.016764116
220.1144296	0.015110978
220.1155302	0.017168699
220.1166307	0.029372547
220.1177313	0.049558222
220.1188319	0.070916317
220.1199325	0.086057745
220.1210331	0.087933838
220.1221337	0.085604221
220.1232343	0.084349141
220.1243349	0.082973339
220.1254356	0.06629841
220.1265362	0.042942408
220.1276368	0.02338645
220.1287375	0.011698119
220.1298381	0.005123637
220.1309388	0.003889222
220.1320394	0.002826647
220.1331401	0.0025591
220.1342407	0.002844048
220.1353414	0.002020743
220.1364421	0.001674889
220.1375428	0.001221364
220.1386435	0.001450845
220.1397442	0.001170247
220.1408449	0.00111913
220.1419456	0.001349699
220.1430463	0.00153894
220.144147	0.001396466
220.1452477	0.001076714
220.1463484	0.001181123
220.1474492	0.000781977
220.1485499	0.000936415
220.1496507	0.000675394
220.1507514	0.000629715
220.1518522	0.000603613
220.1529529	0.00048289
220.1540537	0.000378481
220.1551545	0.000492678
220.1562552	0.000744999
220.157356	0.000656904
220.1584568	0.000357817
220.1595576	0.00021643
220.1606584	0.000371956
220.1617592	0.000369781
220.16286	0.000116372
220.1639608	0.000395883
220.1650616	0.000489416
220.1661625	0.000702583
220.1672633	0.000499204
220.1683641	0.000539445
220.169465	0.000597087
220.1705658	0.000760226
220.1716667	0.000647116
220.1727675	0.000339328
220.1738684	0.000458963
220.1749693	0.001228977
220.1760702	0.000891824
220.177171	0.001586794
220.1782719	0.001516101
220.1793728	0.001085415
220.1804737	0.000962517
220.1815746	0.00063624
220.1826755	0.000813517
220.1837764	0.000595999
220.1848774	0.000472014
220.1859783	0.000222956
220.1870792	0.000557934
220.1881802	0.000238182
220.1892811	0.000373043
220.190382	0.000247971
220.191483	0.000340416
220.192584	0.000374131
220.1936849	0.000349116
220.1947859	0.000214255
220.1958869	0.000246883
220.1969878	0.000386094
220.1980888	0.000474189
220.1991898	0.000241445
220.2002908	0.0003067
220.2013918	0.000681919
220.2024928	0.000773277
220.2035938	0.000598175
220.2046949	0.000853758
220.2057959	0.001076714
220.2068969	0.000884211
220.207998	0.000438299
220.209099	0.000878773
220.2102	0.001039736
220.2113011	0.001699903
220.2124022	0.001854341
220.2135032	0.002497107
220.2146043	0.002966946
220.2157054	0.00262653
220.2168064	0.001833677
220.2179075	0.00213929
220.2190086	0.001989202
220.2201097	0.001289882
220.2212108	0.000899437
220.2223119	0.000748262
220.223413	0.000374131
220.2245142	0.000430686
220.2256153	0.00012616
220.2267164	0.000327365
220.2278175	0.000339328
220.2289187	0.000203379
220.2300198	0.00027081
220.231121	0.000314314
220.2322221	0.000140299
220.2333233	0.000289299
220.2344245	0.000115285
220.2355256	0.000490503
220.2366268	0.000359992
220.237728	0.00047854
220.2388292	0.000301262
220.2399304	0.000413284
220.2410316	0.000463313
220.2421328	0.000304525
220.243234	0.000246883
220.2443352	0.000336065
220.2454364	0.000391532
220.2465377	0.000214255
220.2476389	8.48E-05
220.2487401	0.000381744
220.2498414	0.000328452
220.2509426	0.000336065
220.2520439	8.81E-05
220.2531452	0.000350204
220.2542464	0.000338241
220.2553477	0.000279511
220.256449	0.000217518
220.2575503	0.000177277
220.2586515	0.000373043
220.2597528	0.000438299
220.2608541	0.000106584
220.2619554	0.000204467
220.2630568	0.000391532
220.2641581	0.00026646
220.2652594	0.000178365
220.2663607	0.000326277
220.2674621	0.000442649
220.2685634	0.000429598
220.2696647	0.000200117
220.2707661	0.000299087
220.2718674	0.000362168
220.2729688	0.000338241
220.2740702	0.000191416
220.2751715	0.000369781
220.2762729	0.000340416
220.2773743	0.000362168
220.2784757	0.00015335
220.2795771	0.000250146
220.2806785	0.000309963
220.2817799	0.000430686
220.2828813	0.000284949
220.2839827	0.000205555
220.2850841	0.000399146
220.2861856	0.000398058
220.287287	0.000301262
220.2883884	0.000276248
220.2894899	0.000237095
220.2905913	0.000332803
220.2916928	0.000316489
220.2927942	0.000215343
220.2938957	0.000278423
220.2949972	0.000542708
220.2960986	0.00027081
220.2972001	0.000221868
220.2983016	0.000238182
220.2994031	0.000472014
220.3005046	0.000371956
220.3016061	0.000294737
220.3027076	0.000383919
220.3038091	0.000336065
220.3049107	0.000475277
220.3060122	0.000264284
220.3071137	0.000417635
220.3082152	0.000437211
220.3093168	0.000400233
220.3104183	0.000104409
220.3115199	0.000377394
220.3126214	0.000502467
220.313723	0.000371956
220.3148246	0.000181628
220.3159262	0.000318664
220.3170277	0.000463313
220.3181293	0.000263197
220.3192309	0.000147912
220.3203325	0.000323014
220.3214341	0.000440474
220.3225357	0.000298
220.3236373	0.000233832
220.324739	0.000382832
220.3258406	0.000468751
220.3269422	0.000452437
220.3280438	0.000224044
220.3291455	0.000274073
220.3302471	0.00026646
220.3313488	0.000413284
220.3324504	0.000168576
220.3335521	0.000265372
220.3346538	0.000435036
220.3357555	0.000362168
220.3368571	9.90E-05
220.3379588	0.000438299
220.3390605	0.000264284
220.3401622	0.000334978
220.3412639	0.000179452
220.3423656	0.000323014
220.3434673	0.000241445
220.344569	0.00026646
220.3456708	0.000160963
220.3467725	0.000436124
220.3478742	0.000304525
220.348976	0.00018489
220.3500777	0.000190328
220.3511795	0.000281686
220.3522812	0.000428511
220.353383	0.000416547
220.3544848	0.00021643
220.3555865	0.000402408
220.3566883	0.000327365
220.3577901	0.000410021
220.3588919	0.000187066
220.3599937	0.000246883
220.3610955	0.000417635
220.3621973	0.000385007
220.3632991	0.000155525
220.3644009	0.000389357
220.3655027	0.000402408
220.3666046	0.000294737
220.3677064	0.000193591
220.3688082	0.000269722
220.3699101	0.000349116
220.3710119	0.000244708
220.3721138	0.000441562
220.3732157	0.000400233
220.3743175	0.000307788
220.3754194	0.000412197
220.3765213	0.000183803
220.3776232	0.00024362
220.3787251	0.000263197
220.3798269	0.000341503
220.3809288	0.000215343
220.3820308	0.000205555
220.3831327	0.000226219
220.3842346	0.000389357
220.3853365	0.000183803
220.3864384	0.000404584
220.3875404	0.000348029
220.3886423	0.000259934
220.3897442	0.000213168
220.3908462	0.000401321
220.3919482	0.000267547
220.3930501	0.000311051
220.3941521	0.000193591
220.3952541	0.000271898
220.396356	0.000366518
220.397458	0.000442649
220.39856	0.000242533
220.399662	0.000210992
220.400764	0.000458963
220.401866	0.000415459
220.402968	0.000332803
220.40407	0.000249058
220.405172	0.000283861
220.4062741	0.000259934
220.4073761	0.000334978
220.4084781	0.000169664
220.4095802	0.000276248
220.4106822	0.000257759
220.4117843	0.000241445
220.4128864	0.000140299
220.4139884	0.000350204
220.4150905	0.000247971
220.4161926	0.000280598
220.4172946	0.000232744
220.4183967	0.000286036
220.4194988	0.000240357
220.4206009	0.000267547
220.421703	0.000232744
220.4228051	0.000346941
220.4239073	0.000319752
220.4250094	0.000350204
220.4261115	0.000187066
220.4272136	0.000299087
220.4283158	0.000276248
220.4294179	0.000371956
220.4305201	0.000159876
220.4316222	0.000323014
220.4327244	0.000232744
220.4338265	0.000358905
220.4349287	0.000191416
220.4360309	0.000339328
220.4371331	0.000430686
220.4382353	0.000323014
220.4393374	0.000183803
220.4404396	0.000415459
220.4415418	0.000364343
220.4426441	0.000525306
220.4437463	0.000205555
220.4448485	0.000387182
220.4459507	0.000444824
220.4470529	0.000324102
220.4481552	8.81E-05
220.4492574	0.000340416
220.4503597	0.000309963
220.4514619	0.000353467
220.4525642	0.000120723
220.4536664	0.00027516
220.4547687	0.000338241
220.455871	0.000202292
220.4569733	0.000222956
220.4580756	0.000256671
220.4591778	0.000323014
220.4602801	0.000308876
220.4613824	0.000209905
220.4624848	0.000304525
220.4635871	0.00038827
220.4646894	0.000454613
220.4657917	9.57E-05
220.466894	0.000303438
220.4679964	0.000201204
220.4690987	0.000324102
220.4702011	0.000215343
220.4713034	0.000338241
220.4724058	0.000226219
220.4735081	0.000259934
220.4746105	0.000179452
220.4757129	0.000350204
220.4768153	0.000298
220.4779176	0.000246883
220.47902	0.000303438
220.4801224	0.000201204
220.4812248	0.000439386
220.4823272	0.000467664
220.4834297	0.000132686
220.4845321	0.000272985
220.4856345	0.000371956
220.4867369	0.000280598
220.4878394	0.000116372
220.4889418	0.000291474
220.4900442	0.00020773
220.4911467	0.000295825
220.4922492	0.00017619
220.4933516	0.000292562
220.4944541	0.000315401
220.4955566	0.000210992
220.496659	0.000234919
220.4977615	0.000187066
220.498864	0.00039262
220.4999665	0.000373043
220.501069	0.000160963
220.5021715	0.00020773
220.503274	0.000274073
220.5043765	0.000425248
220.5054791	0.00023927
220.5065816	0.000172927
220.5076841	0.000336065
220.5087867	0.00039262
220.5098892	0.000289299
220.5109918	0.00021643
220.5120943	0.000390445
220.5131969	0.000362168
220.5142995	0.000357817
220.515402	0.000320839
220.5165046	0.000426335
220.5176072	0.000317576
220.5187098	0.000389357
220.5198124	0.000222956
220.520915	0.000308876
220.5220176	0.000330627
220.5231202	0.000268635
220.5242228	0.000140299
220.5253254	0.000373043
220.5264281	0.0004557
220.5275307	0.000324102
220.5286333	0.000118547
220.529736	0.000348029
220.5308386	0.000325189
220.5319413	0.000342591
220.5330439	0.000301262
220.5341466	0.000367605
220.5352493	0.000382832
220.536352	0.000221868
220.5374546	6.31E-05
220.5385573	0.000277335
220.53966	0.000244708
220.5407627	0.000353467
220.5418654	0.000167489
220.5429681	0.000222956
220.5440708	0.000373043
220.5451736	0.00036543
220.5462763	8.70E-05
220.547379	0.00027081
220.5484818	0.000505729
220.5495845	0.000311051
220.5506873	0.000162051
220.55179	0.000327365
220.5528928	0.000348029
220.5539955	0.000230569
220.5550983	0.000206642
220.5562011	0.000350204
220.5573039	0.000352379
220.5584067	0.000287124
220.5595095	0.00021208
220.5606122	0.000262109
220.5617151	0.000238182
220.5628179	0.000192503
220.5639207	0.000220781
220.5650235	0.000314314
220.5661263	0.000350204
220.5672292	0.000427423
220.568332	0.000250146
220.5694348	0.000247971
220.5705377	0.000299087
220.5716405	0.00020773
220.5727434	0.000240357
220.5738463	0.000250146
220.5749491	0.000343678
220.576052	0.000276248
220.5771549	0.000202292
220.5782578	0.000177277
220.5793607	0.000427423
220.5804636	0.000363255
220.5815665	0.00018054
220.5826694	0.000241445
220.5837723	0.00039697
220.5848752	0.000366518
220.5859781	0.000291474
220.5870811	0.000228394
220.588184	0.000315401
220.589287	0.000190328
220.5903899	0.000225131
220.5914929	0.00035673
220.5925958	0.000357817
220.5936988	0.000470927
220.5948017	0.000242533
220.5959047	0.000196854
220.5970077	0.000464401
220.5981107	0.000420897
220.5992137	0.00018489
220.6003167	0.000228394
220.6014197	0.000191416
220.6025227	0.000303438
220.6036257	0.00026646
220.6047287	0.000188153
220.6058317	0.000428511
220.6069348	0.000474189
220.6080378	0.000366518
220.6091409	0.000181628
220.6102439	0.000222956
220.611347	0.000395883
220.61245	0.000470927
220.6135531	0.00023927
220.6146561	0.000355642
220.6157592	0.000259934
220.6168623	0.000436124
220.6179654	0.000114197
220.6190685	0.000346941
220.6201716	0.000311051
220.6212747	0.000317576
220.6223778	0.000127248
220.6234809	0.000339328
220.624584	0.000317576
220.6256871	0.000264284
220.6267903	0.000178365
220.6278934	0.000245795
220.6289965	0.000154438
220.6300997	0.000327365
220.6312028	0.000116372
220.632306	0.000280598
220.6334092	0.000326277
220.6345123	0.00035673
220.6356155	0.000206642
220.6367187	0.000338241
220.6378219	0.000353467
220.6389251	0.00021208
220.6400282	0.000199029
220.6411314	0.000281686
220.6422347	0.000298
220.6433379	0.000316489
220.6444411	0.000204467
220.6455443	0.000307788
220.6466475	0.000294737
220.6477508	0.000299087
220.648854	7.72E-05
220.6499573	0.000358905
220.6510605	0.000504642
220.6521638	0.000323014
220.653267	0.000160963
220.6543703	0.000326277
220.6554736	0.000464401
220.6565768	0.000305613
220.6576801	0.00018054
220.6587834	0.000222956
220.6598867	0.000359992
220.66099	0.000312138
220.6620933	0.000244708
220.6631966	0.000338241
220.6642999	0.000271898
220.6654033	0.000373043
220.6665066	0.000154438
220.6676099	0.000385007
220.6687133	0.00030235
220.6698166	0.000237095
220.67092	0.000330627
220.6720233	0.000251233
220.6731267	0.000295825
220.6742301	0.000368693
220.6753334	0.000272985
220.6764368	0.000350204
220.6775402	0.000405671
220.6786436	0.000238182
220.679747	0.000299087
220.6808504	0.000325189
220.6819538	0.000247971
220.6830572	0.000402408
220.6841606	0.000244708
220.685264	0.000258846
220.6863675	0.000263197
220.6874709	0.000387182
220.6885743	0.000268635
220.6896778	0.000308876
220.6907812	0.0004557
220.6918847	0.000296912
220.6929881	0.000319752
220.6940916	0.00012616
220.6951951	0.000263197
220.6962985	0.000429598
220.697402	0.000187066
220.6985055	0.000268635
220.699609	0.000350204
220.7007125	0.000291474
220.701816	0.000190328
220.7029195	0.000177277
220.704023	0.000343678
220.7051266	0.000432861
220.7062301	0.000340416
220.7073336	0.000168576
220.7084372	0.000373043
220.7095407	0.000264284
220.7106443	0.000203379
220.7117478	0.000154438
220.7128514	0.000374131
220.7139549	0.000291474
220.7150585	0.00018489
220.7161621	0.000129423
220.7172657	0.000249058
220.7183692	0.000444824
220.7194728	0.00032954
220.7205764	0.000141387
220.72168	0.000563372
220.7227837	0.000368693
220.7238873	0.000437211
220.7249909	0.000164226
220.7260945	0.000354554
220.7271981	0.000353467
220.7283018	0.000225131
220.7294054	0.000112022
220.7305091	0.000313226
220.7316127	0.000332803
220.7327164	0.000103321
220.7338201	0.000226219
220.7349237	0.000268635
220.7360274	0.00023927
220.7371311	0.000323014
220.7382348	0.000110934
220.7393385	0.000171839
220.7404422	0.00042416
220.7415459	0.000387182
220.7426496	0.000143562
220.7437533	0.000171839
220.744857	0.000552496
220.7459607	0.000188153
220.7470645	0.000219693
220.7481682	0.000175102
220.7492719	0.000271898
220.7503757	0.000369781
220.7514794	0.000152263
220.7525832	0.000318664
220.753687	0.000307788
220.7547907	0.00032954
220.7558945	8.70E-05
220.7569983	0.000195766
220.7581021	0.000408934
220.7592059	0.000436124
220.7603097	0.000202292
220.7614135	0.000221868
220.7625173	0.000433948
220.7636211	0.000331715
220.7647249	0.00021208
220.7658287	0.000371956
220.7669326	0.000283861
220.7680364	0.000214255
220.7691402	0.000287124
220.7702441	0.000303438
220.7713479	0.000267547
220.7724518	0.000328452
220.7735557	0.00018489
220.7746595	0.000258846
220.7757634	0.000345854
220.7768673	0.000351292
220.7779712	0.000431773
220.7790751	0.000316489
220.780179	0.000350204
220.7812829	0.000321927
220.7823868	0.000330627
220.7834907	0.000169664
220.7845946	0.000271898
220.7856985	0.000332803
220.7868024	0.000395883
220.7879064	0.000191416
220.7890103	0.000374131
220.7901143	0.000472014
220.7912182	0.000391532
220.7923222	8.92E-05
220.7934261	0.000421985
220.7945301	0.000321927
220.7956341	0.000327365
220.7967381	0.000108759
220.797842	0.000441562
220.798946	0.000311051
220.80005	0.00026646
220.801154	0.000174014
220.802258	0.000418722
220.8033621	0.000428511
220.8044661	0.000204467
220.8055701	0.000114197
220.8066741	0.000268635
220.8077782	0.000373043
220.8088822	0.000258846
220.8099862	0.000231657
220.8110903	0.000399146
220.8121944	0.00036108
220.8132984	0.000319752
220.8144025	0.000214255
220.8155066	0.000283861
220.8166106	0.000449175
220.8177147	0.000415459
220.8188188	0.000172927
220.8199229	0.000363255
220.821027	0.000404584
220.8221311	0.000440474
220.8232352	0.000269722
220.8243393	0.000193591
220.8254435	0.000445912
220.8265476	0.000327365
220.8276517	0.000177277
220.8287559	0.000416547
220.82986	0.000551408
220.8309642	0.000339328
220.8320683	0.000166401
220.8331725	0.000359992
220.8342766	0.00030235
220.8353808	0.000160963
220.836485	0.000250146
220.8375892	0.000242533
220.8386934	0.000488328
220.8397976	0.000305613
220.8409018	0.00018489
220.842006	0.000254496
220.8431102	0.000371956
220.8442144	0.000383919
220.8453186	0.000185978
220.8464228	0.000247971
220.8475271	0.000326277
220.8486313	0.000383919
220.8497356	0.000342591
220.8508398	0.000405671
220.8519441	0.00039262
220.8530483	0.00036108
220.8541526	0.000331715
220.8552569	0.000244708
220.8563611	0.000387182
220.8574654	0.000313226
220.8585697	0.000383919
220.859674	0.00027081
220.8607783	0.000401321
220.8618826	0.000522043
220.8629869	0.000256671
220.8640912	0.000199029
220.8651956	0.000628627
220.8662999	0.000460051
220.8674042	0.000411109
220.8685086	0.000344766
220.8696129	0.000529656
220.8707173	0.000586211
220.8718216	0.000572072
220.872926	0.000271898
220.8740303	0.000402408
220.8751347	0.000307788
220.8762391	0.000375219
220.8773435	0.000258846
220.8784478	0.000462226
220.8795522	0.000348029
220.8806566	0.000205555
220.881761	9.57E-05
220.8828655	0.000358905
220.8839699	0.000427423
220.8850743	0.000268635
220.8861787	0.000296912
220.8872832	0.000469839
220.8883876	0.000352379
220.889492	0.000462226
220.8905965	0.000210992
220.8917009	0.000206642
220.8928054	0.000453525
220.8939099	0.000312138
220.8950143	0.000290387
220.8961188	0.000303438
220.8972233	0.000474189
220.8983278	0.000369781
220.8994323	0.000100058
220.9005368	0.000341503
220.9016413	0.000327365
220.9027458	0.000364343
220.9038503	0.000160963
220.9049548	0.000440474
220.9060593	0.000241445
220.9071639	0.000436124
220.9082684	0.000202292
220.909373	0.000343678
220.9104775	0.000498116
220.9115821	0.000315401
220.9126866	0.000357817
220.9137912	0.000313226
220.9148957	0.00042416
220.9160003	0.00042416
220.9171049	0.000295825
220.9182095	0.000428511
220.9193141	0.000411109
220.9204187	0.000494854
220.9215233	0.000225131
220.9226279	0.000436124
220.9237325	0.000332803
220.9248371	0.000386094
220.9259418	0.000387182
220.9270464	0.000358905
220.928151	0.000345854
220.9292557	0.000331715
220.9303603	0.0003067
220.931465	0.000442649
220.9325696	0.000410021
220.9336743	0.000662342
220.934779	0.000389357
220.9358836	0.000281686
220.9369883	0.000349116
220.938093	0.000501379
220.9391977	0.000366518
220.9403024	0.000228394
220.9414071	0.000432861
220.9425118	0.000445912
220.9436165	0.000589474
220.9447212	0.000282773
220.945826	0.000312138
220.9469307	0.000269722
220.9480354	0.000402408
220.9491402	0.000194679
220.9502449	0.00018489
220.9513497	0.000473102
220.9524544	0.000535094
220.9535592	0.000393708
220.9546639	0.000841795
220.9557687	0.000885298
220.9568735	0.000866809
220.9579783	0.000607963
220.9590831	0.000915751
220.9601879	0.00084832
220.9612927	0.000377394
220.9623975	0.000246883
220.9635023	0.000382832
220.9646071	0.000491591
220.9657119	0.00038827
220.9668168	0.000169664
220.9679216	0.000483978
220.9690264	0.000494854
220.9701313	0.000542708
220.9712361	0.00035673
220.972341	0.000387182
220.9734459	0.000448087
220.9745507	0.000338241
220.9756556	0.000293649
220.9767605	0.000385007
220.9778654	0.000490503
220.9789703	0.00048724
220.9800752	0.000284949
220.9811801	0.000428511
220.982285	0.000355642
220.9833899	0.000402408
220.9844948	0.000323014
220.9855997	0.000467664
220.9867047	0.000479627
220.9878096	0.000488328
220.9889145	0.000311051
220.9900195	0.000542708
220.9911244	0.000452437
220.9922294	0.000437211
220.9933343	0.000362168
220.9944393	0.000408934
220.9955443	0.000641678
220.9966493	0.000550321
220.9977542	0.000400233
220.9988592	0.000339328
220.9999642	0.000450262
221.0010692	0.000481802
221.0021742	0.000463313
221.0032793	0.00066343
221.0043843	0.000815693
221.0054893	0.00093424
221.0065943	0.000899437
221.0076994	0.000800466
221.0088044	0.000946203
221.0099094	0.000626452
221.0110145	0.000476364
221.0121195	0.000457875
221.0132246	0.001021247
221.0143297	0.000526394
221.0154347	0.000548145
221.0165398	0.000415459
221.0176449	0.000589474
221.01875	0.000632977
221.0198551	0.000547058
221.0209602	0.000582948
221.0220653	0.001152846
221.0231704	0.000803729
221.0242755	0.001003846
221.0253807	0.000742824
221.0264858	0.000886386
221.0275909	0.000884211
221.0286961	0.001306196
221.0298012	0.001393203
221.0309063	0.002805983
221.0320115	0.005151914
221.0331167	0.007016044
221.0342218	0.008123211
221.035327	0.008906276
221.0364322	0.008398371
221.0375374	0.007174832
221.0386426	0.008077532
221.0397477	0.009015035
221.0408529	0.009543603
221.0419582	0.009192312
221.0430634	0.008499517
221.0441686	0.007464131
221.0452738	0.006851818
221.046379	0.006579921
221.0474843	0.005396622
221.0485895	0.004952886
221.0496947	0.003879434
221.0508	0.002784231
221.0519052	0.003656478
221.0530105	0.005799031
221.0541158	0.013945081
221.055221	0.032304689
221.0563263	0.068545371
221.0574316	0.118214525
221.0585369	0.168771148
221.0596422	0.171535805
221.0607475	0.143259555
221.0618528	0.091664277
221.0629581	0.046267174
221.0640634	0.018924069
221.0651687	0.010375611
221.0662741	0.008901926
221.0673794	0.012203849
221.0684847	0.017599383
221.0695901	0.021569088
221.0706954	0.025427857
221.0718008	0.022869846
221.0729061	0.018729391
221.0740115	0.014878233
221.0751169	0.018757667
221.0762223	0.032962684
221.0773276	0.046516232
221.078433	0.064744242
221.0795384	0.089571752
221.0806438	0.133593053
221.0817492	0.182590067
221.0828546	0.229136765
221.0839601	0.249653056
221.0850655	0.214598939
221.0861709	0.132968768
221.0872763	0.071115345
221.0883818	0.036093853
221.0894872	0.023929158
221.0905927	0.026561126
221.0916981	0.041206617
221.0928036	0.075339548
221.093909	0.122679085
221.0950145	0.156558603
221.09612	0.159365669
221.0972255	0.129098043
221.098331	0.081013501
221.0994364	0.040768318
221.1005419	0.019877885
221.1016474	0.011618726
221.102753	0.008756189
221.1038585	0.009636049
221.104964	0.011682893
221.1060695	0.010758442
221.1071751	0.011708995
221.1082806	0.009519677
221.1093861	0.006792
221.1104917	0.004855002
221.1115972	0.005255236
221.1127028	0.006290622
221.1138084	0.007793671
221.1149139	0.010935719
221.1160195	0.013263162
221.1171251	0.01665318
221.1182307	0.019039353
221.1193363	0.021140577
221.1204419	0.02137441
221.1215475	0.021452716
221.1226531	0.021581052
221.1237587	0.02128849
221.1248643	0.028127257
221.1259699	0.041702557
221.1270756	0.070830397
221.1281812	0.155181721
221.1292868	0.31667906
221.1303925	0.554043472
221.1314981	0.715732217
221.1326038	0.72235781
221.1337095	0.557794571
221.1348151	0.321524292
221.1359208	0.141058266
221.1370265	0.053514875
221.1381322	0.027033141
221.1392379	0.016699947
221.1403436	0.010922668
221.1414493	0.009086816
221.142555	0.007110665
221.1436607	0.006809402
221.1447664	0.005374871
221.1458721	0.004875666
221.1469779	0.004091514
221.1480836	0.003989281
221.1491893	0.003437873
221.1502951	0.003170325
221.1514008	0.003881609
221.1525066	0.00440474
221.1536124	0.004181784
221.1547181	0.003739135
221.1558239	0.002609129
221.1569297	0.001959838
221.1580355	0.001097378
221.1591413	0.001132181
221.1602471	0.00138124
221.1613529	0.001103904
221.1624587	0.001613984
221.1635645	0.001032123
221.1646703	0.000999495
221.1657761	0.001100641
221.166882	0.000813517
221.1679878	0.000798291
221.1690936	0.000632977
221.1701995	0.000643853
221.1713053	0.000813517
221.1724112	0.000746087
221.1735171	0.000517693
221.1746229	0.000822218
221.1757288	0.000529656
221.1768347	0.000613401
221.1779406	0.000676481
221.1790465	0.000595999
221.1801524	0.000734123
221.1812583	0.000770014
221.1823642	0.000540532
221.1834701	0.000692795
221.184576	0.001118043
221.1856819	0.001163721
221.1867878	0.001053875
221.1878938	0.002332881
221.1889997	0.002915829
221.1901057	0.00316815
221.1912116	0.00175102
221.1923176	0.001387765
221.1934235	0.000925539
221.1945295	0.000803729
221.1956355	0.000268635
221.1967415	0.000640591
221.1978474	0.000576423
221.1989534	0.00060035
221.2000594	0.000348029
221.2011654	0.000472014
221.2022714	0.000495941
221.2033775	0.000453525
221.2044835	0.000416547
221.2055895	0.000481802
221.2066955	0.000495941
221.2078016	0.000766751
221.2089076	0.000634065
221.2100136	0.000494854
221.2111197	0.000719985
221.2122258	0.000773277
221.2133318	0.000632977
221.2144379	0.000657992
221.215544	0.000724335
221.21665	0.000983182
221.2177561	0.000591649
221.2188622	0.000712372
221.2199683	0.001125656
221.2210744	0.001546553
221.2221805	0.001429093
221.2232866	0.003051778
221.2243927	0.003423734
221.2254989	0.003958828
221.226605	0.003604274
221.2277111	0.002822296
221.2288173	0.001980502
221.2299234	0.000838532
221.2310296	0.000610138
221.2321357	0.00039697
221.2332419	0.000559021
221.234348	0.000534007
221.2354542	0.000411109
221.2365604	0.000299087
221.2376666	0.000278423
221.2387728	0.000382832
221.239879	0.000472014
221.2409852	0.000379569
221.2420914	0.000622102
221.2431976	0.000399146
221.2443038	0.000238182
221.24541	0.000245795
221.2465163	0.000425248
221.2476225	0.000475277
221.2487287	0.000386094
221.249835	0.000172927
221.2509412	0.000498116
221.2520475	0.000418722
221.2531537	0.000473102
221.25426	0.000279511
221.2553663	0.000410021
221.2564726	0.000705846
221.2575788	0.000380657
221.2586851	0.000208817
221.2597914	0.000292562
221.2608977	0.000562284
221.262004	0.000489416
221.2631103	0.000225131
221.2642167	0.000402408
221.265323	0.000449175
221.2664293	0.000539445
221.2675356	0.000254496
221.268642	0.00038827
221.2697483	0.000336065
221.2708547	0.000204467
221.271961	0.00023927
221.2730674	0.000369781
221.2741738	0.000346941
221.2752801	0.000450262
221.2763865	0.000247971
221.2774929	0.000445912
221.2785993	0.00024362
221.2797057	0.000469839
221.2808121	0.000170752
221.2819185	0.000245795
221.2830249	0.000499204
221.2841313	0.000501379
221.2852377	0.000172927
221.2863442	0.000241445
221.2874506	0.000272985
221.288557	0.000230569
221.2896635	0.000326277
221.2907699	0.000406759
221.2918764	0.000338241
221.2929828	0.000465489
221.2940893	0.000219693
221.2951958	0.000244708
221.2963022	0.000327365
221.2974087	0.000338241
221.2985152	0.000305613
221.2996217	0.000241445
221.3007282	0.000444824
221.3018347	0.000453525
221.3029412	0.000296912
221.3040477	0.000327365
221.3051543	0.000485065
221.3062608	0.000442649
221.3073673	0.000226219
221.3084739	0.000340416
221.3095804	0.000430686
221.310687	0.000432861
221.3117935	0.000457875
221.3129001	0.000159876
221.3140066	0.000410021
221.3151132	0.000428511
221.3162198	0.000408934
221.3173264	0.000375219
221.318433	0.000332803
221.3195395	0.000379569
221.3206461	0.000490503
221.3217527	0.000217518
221.3228594	0.000370868
221.323966	0.000460051
221.3250726	0.000311051
221.3261792	0.000115285
221.3272859	0.000436124
221.3283925	0.000264284
221.3294991	0.000269722
221.3306058	0.000179452
221.3317124	0.000295825
221.3328191	0.000357817
221.3339258	0.000295825
221.3350324	0.000150087
221.3361391	0.000200117
221.3372458	0.000312138
221.3383525	0.00042416
221.3394592	0.000269722
221.3405659	0.000341503
221.3416726	0.000438299
221.3427793	0.000492678
221.343886	0.000170752
221.3449927	0.000255584
221.3460994	0.000373043
221.3472062	0.000639503
221.3483129	0.000179452
221.3494197	0.000374131
221.3505264	0.000389357
221.3516332	0.000380657
221.3527399	0.000261022
221.3538467	0.000293649
221.3549535	0.000410021
221.3560602	0.000224044
221.357167	0.000242533
221.3582738	0.0003067
221.3593806	0.000382832
221.3604874	0.000340416
221.3615942	0.000402408
221.362701	0.000242533
221.3638078	0.000364343
221.3649146	0.000435036
221.3660215	0.000430686
221.3671283	0.000313226
221.3682351	0.000401321
221.369342	0.00027081
221.3704488	0.00039697
221.3715557	0.000232744
221.3726625	0.000258846
221.3737694	0.000315401
221.3748763	0.000168576
221.3759831	0.000337153
221.37709	0.000441562
221.3781969	0.000415459
221.3793038	0.000247971
221.3804107	0.00021643
221.3815176	0.000277335
221.3826245	0.000560109
221.3837314	0.000369781
221.3848383	0.000237095
221.3859453	0.000264284
221.3870522	0.000348029
221.3881591	0.000355642
221.3892661	0.000300175
221.390373	0.000296912
221.39148	0.000473102
221.3925869	0.00051878
221.3936939	0.000251233
221.3948009	0.000395883
221.3959078	0.000506817
221.3970148	0.000249058
221.3981218	0.000262109
221.3992288	0.000399146
221.4003358	0.000334978
221.4014428	0.000292562
221.4025498	0.000130511
221.4036568	0.00045135
221.4047638	0.000503554
221.4058709	0.000367605
221.4069779	0.000234919
221.4080849	0.000348029
221.409192	0.000307788
221.410299	0.000206642
221.4114061	0.000444824
221.4125131	0.000377394
221.4136202	0.000556846
221.4147273	0.000353467
221.4158343	0.000311051
221.4169414	0.000401321
221.4180485	0.000280598
221.4191556	0.000249058
221.4202627	0.000169664
221.4213698	0.000355642
221.4224769	0.000336065
221.423584	0.000339328
221.4246911	0.000193591
221.4257983	0.000233832
221.4269054	0.000382832
221.4280125	0.000293649
221.4291197	0.000305613
221.4302268	0.000276248
221.431334	0.00035673
221.4324411	0.000349116
221.4335483	0.000278423
221.4346555	0.000242533
221.4357626	0.000327365
221.4368698	0.000274073
221.437977	0.000357817
221.4390842	8.59E-05
221.4401914	0.000441562
221.4412986	0.000542708
221.4424058	0.000258846
221.443513	0.000152263
221.4446202	0.000290387
221.4457275	0.00036543
221.4468347	0.000474189
221.4479419	0.000127248
221.4490492	0.000358905
221.4501564	0.000420897
221.4512637	0.000305613
221.4523709	0.000234919
221.4534782	0.000349116
221.4545855	0.000277335
221.4556927	0.000358905
221.4568	0.000220781
221.4579073	0.000381744
221.4590146	0.000323014
221.4601219	0.000278423
221.4612292	0.000209905
221.4623365	0.000427423
221.4634438	0.000376306
221.4645511	0.000185978
221.4656584	0.000172927
221.4667658	0.000157701
221.4678731	0.000542708
221.4689804	0.00042416
221.4700878	0.000370868
221.4711951	0.00036108
221.4723025	0.000231657
221.4734099	0.000551408
221.4745172	0.000192503
221.4756246	0.000303438
221.476732	0.000313226
221.4778394	0.000410021
221.4789468	0.000268635
221.4800542	0.000383919
221.4811616	0.000508992
221.482269	0.000415459
221.4833764	0.000182715
221.4844838	0.000199029
221.4855912	0.000370868
221.4866986	0.000350204
221.4878061	0.000249058
221.4889135	0.000133774
221.490021	0.000238182
221.4911284	0.000447
221.4922359	0.00038827
221.4933433	0.000146825
221.4944508	0.000314314
221.4955583	0.000324102
221.4966658	0.000291474
221.4977732	0.000155525
221.4988807	0.000221868
221.4999882	0.0003067
221.5010957	0.000314314
221.5022032	0.000100058
221.5033107	0.000246883
221.5044183	0.000341503
221.5055258	0.000353467
221.5066333	0.000166401
221.5077409	0.000334978
221.5088484	0.000323014
221.5099559	0.000209905
221.5110635	0.000114197
221.512171	0.000439386
221.5132786	0.000250146
221.5143862	0.00030235
221.5154937	7.40E-05
221.5166013	0.000330627
221.5177089	0.000309963
221.5188165	0.000295825
221.5199241	0.000280598
221.5210317	0.000341503
221.5221393	0.00030235
221.5232469	0.000464401
221.5243545	5.87E-05
221.5254622	0.000286036
221.5265698	0.000407846
221.5276774	0.000172927
221.5287851	0.00017619
221.5298927	0.000400233
221.5310004	0.000374131
221.532108	0.000441562
221.5332157	0.000241445
221.5343233	0.000245795
221.535431	0.000313226
221.5365387	0.000311051
221.5376464	0.000226219
221.5387541	0.000404584
221.5398618	0.000205555
221.5409695	0.000371956
221.5420772	0.000287124
221.5431849	0.00020773
221.5442926	0.000305613
221.5454003	0.00027081
221.546508	0.000236007
221.5476158	0.000265372
221.5487235	0.00047854
221.5498313	0.000367605
221.550939	0.000315401
221.5520468	0.000165314
221.5531545	0.000308876
221.5542623	0.000391532
221.5553701	0.000205555
221.5564778	0.000183803
221.5575856	0.000232744
221.5586934	0.000394795
221.5598012	0.000345854
221.560909	0.000143562
221.5620168	0.000303438
221.5631246	0.000348029
221.5642324	0.000428511
221.5653403	0.000125073
221.5664481	0.000414372
221.5675559	0.000466576
221.5686638	0.000230569
221.5697716	0.000234919
221.5708795	0.000299087
221.5719873	0.000345854
221.5730952	0.000222956
221.574203	0.000208817
221.5753109	0.000177277
221.5764188	0.000332803
221.5775267	0.000346941
221.5786346	0.000242533
221.5797425	0.000363255
221.5808504	0.000457875
221.5819583	0.000268635
221.5830662	0.000200117
221.5841741	0.000305613
221.585282	0.000234919
221.5863899	0.000338241
221.5874979	0.00024362
221.5886058	0.000288211
221.5897138	0.000210992
221.5908217	0.000400233
221.5919297	0.000238182
221.5930376	0.000264284
221.5941456	0.000339328
221.5952536	0.000499204
221.5963615	0.000330627
221.5974695	0.000227306
221.5985775	0.000485065
221.5996855	0.000193591
221.6007935	0.00023927
221.6019015	0.000338241
221.6030095	0.00026646
221.6041175	0.000399146
221.6052256	0.000217518
221.6063336	0.00018054
221.6074416	0.000324102
221.6085497	0.000343678
221.6096577	0.000339328
221.6107657	0.000241445
221.6118738	0.000441562
221.6129819	0.000330627
221.6140899	0.000366518
221.615198	0.000259934
221.6163061	0.000317576
221.6174142	0.000401321
221.6185223	0.000240357
221.6196303	0.000118547
221.6207384	0.000255584
221.6218465	0.000399146
221.6229547	0.000231657
221.6240628	0.000183803
221.6251709	0.000175102
221.626279	0.000441562
221.6273872	0.000284949
221.6284953	0.000291474
221.6296034	0.000389357
221.6307116	0.000375219
221.6318197	0.000269722
221.6329279	8.05E-05
221.6340361	0.000290387
221.6351442	0.00020773
221.6362524	0.0003067
221.6373606	0.000231657
221.6384688	0.000197941
221.639577	0.000258846
221.6406852	0.000354554
221.6417934	0.000217518
221.6429016	0.000391532
221.6440098	0.00023927
221.645118	0.000391532
221.6462263	0.000199029
221.6473345	0.000238182
221.6484427	0.000359992
221.649551	0.000421985
221.6506592	6.74E-05
221.6517675	0.000281686
221.6528757	0.000401321
221.653984	0.00030235
221.6550923	0.000238182
221.6562005	0.000342591
221.6573088	0.00041981
221.6584171	0.000293649
221.6595254	0.000290387
221.6606337	8.27E-05
221.661742	0.000340416
221.6628503	0.000217518
221.6639586	0.000230569
221.665067	0.000175102
221.6661753	0.00033389
221.6672836	0.000317576
221.668392	0.000224044
221.6695003	0.000146825
221.6706086	0.000355642
221.671717	0.000194679
221.6728254	0.000214255
221.6739337	0.000217518
221.6750421	0.000320839
221.6761505	0.000222956
221.6772589	0.000515518
221.6783672	0.000151175
221.6794756	0.000313226
221.680584	0.000308876
221.6816924	0.000411109
221.6828008	0.00027081
221.6839093	0.000303438
221.6850177	0.000469839
221.6861261	0.000428511
221.6872345	0.000233832
221.688343	0.000393708
221.6894514	0.000224044
221.6905599	0.000284949
221.6916683	0.000139212
221.6927768	0.000418722
221.6938852	0.000513343
221.6949937	0.000286036
221.6961022	0.000172927
221.6972107	0.000386094
221.6983192	0.00035673
221.6994277	0.000314314
221.7005362	0.000240357
221.7016447	0.000346941
221.7027532	0.00036108
221.7038617	0.000348029
221.7049702	0.000185978
221.7060787	0.00033389
221.7071873	0.000315401
221.7082958	0.000399146
221.7094043	0.000160963
221.7105129	0.000289299
221.7116214	0.000314314
221.71273	0.000228394
221.7138386	0.000164226
221.7149471	0.000300175
221.7160557	0.000334978
221.7171643	0.00026646
221.7182729	0.00020773
221.7193815	0.000233832
221.7204901	0.000394795
221.7215987	0.000382832
221.7227073	0.000220781
221.7238159	0.000181628
221.7249245	0.000342591
221.7260331	0.000236007
221.7271418	0.000341503
221.7282504	0.000377394
221.7293591	0.000298
221.7304677	0.000394795
221.7315764	0.000259934
221.732685	0.000324102
221.7337937	0.000538357
221.7349024	0.00057751
221.736011	0.000296912
221.7371197	0.000195766
221.7382284	0.000584036
221.7393371	0.000467664
221.7404458	0.000349116
221.7415545	0.000249058
221.7426632	0.000318664
221.7437719	0.000339328
221.7448806	0.00020773
221.7459894	0.000107671
221.7470981	0.000268635
221.7482068	0.000278423
221.7493156	0.000378481
221.7504243	0.000195766
221.7515331	0.000182715
221.7526418	0.000280598
221.7537506	0.00036108
221.7548594	0.000118547
221.7559681	0.000390445
221.7570769	0.000340416
221.7581857	0.000291474
221.7592945	0.000118547
221.7604033	0.000314314
221.7615121	0.000503554
221.7626209	0.000314314
221.7637297	0.000307788
221.7648385	0.000309963
221.7659474	0.000402408
221.7670562	0.000301262
221.768165	0.000238182
221.7692739	0.000346941
221.7703827	0.000394795
221.7714916	0.000318664
221.7726004	0.000296912
221.7737093	0.000292562
221.7748182	0.000332803
221.775927	0.00038827
221.7770359	0.000187066
221.7781448	0.000293649
221.7792537	0.000311051
221.7803626	0.000378481
221.7814715	0.000340416
221.7825804	0.000287124
221.7836893	0.000290387
221.7847982	0.000370868
221.7859072	0.000439386
221.7870161	0.000163139
221.788125	0.00039262
221.789234	0.000336065
221.7903429	0.000461138
221.7914519	0.000246883
221.7925608	0.000320839
221.7936698	0.000402408
221.7947788	0.000375219
221.7958877	0.000108759
221.7969967	0.000460051
221.7981057	0.000325189
221.7992147	0.000375219
221.8003237	0.000276248
221.8014327	0.000258846
221.8025417	0.00039262
221.8036507	0.000354554
221.8047597	8.05E-05
221.8058688	0.000427423
221.8069778	0.000343678
221.8080868	0.000413284
221.8091959	0.000230569
221.8103049	0.000234919
221.811414	0.000231657
221.812523	0.000257759
221.8136321	0.000240357
221.8147412	0.000345854
221.8158502	0.000452437
221.8169593	0.000332803
221.8180684	0.000122898
221.8191775	0.000175102
221.8202866	0.000499204
221.8213957	0.000386094
221.8225048	0.000170752
221.8236139	0.000220781
221.824723	0.000366518
221.8258322	0.00023927
221.8269413	0.000192503
221.8280504	0.000293649
221.8291596	0.000387182
221.8302687	0.00021643
221.8313779	0.000417635
221.832487	0.000181628
221.8335962	0.000461138
221.8347054	0.000402408
221.8358145	0.000515518
221.8369237	0.000247971
221.8380329	0.000373043
221.8391421	0.000369781
221.8402513	0.00027081
221.8413605	0.000262109
221.8424697	0.000449175
221.8435789	0.000450262
221.8446881	0.00026646
221.8457974	0.000265372
221.8469066	0.000394795
221.8480158	0.000423073
221.8491251	0.000383919
221.8502343	0.000269722
221.8513436	0.000358905
221.8524528	0.000465489
221.8535621	0.0003067
221.8546714	0.00015335
221.8557806	0.00032954
221.8568899	0.00048289
221.8579992	0.000323014
221.8591085	0.000191416
221.8602178	0.000410021
221.8613271	0.000416547
221.8624364	0.000290387
221.8635457	0.000236007
221.864655	0.000224044
221.8657644	0.000395883
221.8668737	0.000194679
221.867983	0.000215343
221.8690924	0.000256671
221.8702017	0.000428511
221.8713111	0.000245795
221.8724204	0.000280598
221.8735298	0.000442649
221.8746391	0.000247971
221.8757485	0.000490503
221.8768579	0.000265372
221.8779673	0.000346941
221.8790767	0.000399146
221.8801861	0.000233832
221.8812955	0.000109847
221.8824049	0.000421985
221.8835143	0.000394795
221.8846237	0.000386094
221.8857331	0.000201204
221.8868426	0.00032954
221.887952	0.000437211
221.8890614	0.000337153
221.8901709	0.000282773
221.8912803	0.000201204
221.8923898	0.000382832
221.8934993	0.000394795
221.8946087	0.000259934
221.8957182	0.000373043
221.8968277	0.00047854
221.8979372	0.000502467
221.8990467	0.000326277
221.9001562	0.000272985
221.9012657	0.000315401
221.9023752	0.000539445
221.9034847	0.000390445
221.9045942	0.000236007
221.9057037	0.000293649
221.9068133	0.000416547
221.9079228	0.00051008
221.9090323	0.00021643
221.9101419	0.000295825
221.9112514	0.000359992
221.912361	0.00042416
221.9134705	0.000357817
221.9145801	0.000331715
221.9156897	0.000337153
221.9167993	0.000513343
221.9179089	0.000210992
221.9190184	0.000192503
221.920128	0.00035673
221.9212376	0.000498116
221.9223473	0.000204467
221.9234569	0.000264284
221.9245665	0.000380657
221.9256761	0.000428511
221.9267857	0.000324102
221.9278954	0.000394795
221.929005	0.000421985
221.9301147	0.000321927
221.9312243	0.000251233
221.932334	0.000453525
221.9334436	0.00032954
221.9345533	0.000531832
221.935663	0.000254496
221.9367727	0.000393708
221.9378823	0.000426335
221.938992	0.000385007
221.9401017	0.000435036
221.9412114	0.000332803
221.9423211	0.000393708
221.9434308	0.000563372
221.9445406	0.000364343
221.9456503	0.000321927
221.94676	0.000427423
221.9478698	0.000357817
221.9489795	0.00047854
221.9500892	0.000278423
221.951199	0.000410021
221.9523087	0.000526394
221.9534185	0.000452437
221.9545283	0.000309963
221.9556381	0.000576423
221.9567478	0.000499204
221.9578576	0.000522043
221.9589674	0.000354554
221.9600772	0.000475277
221.961187	0.000666693
221.9622968	0.000716722
221.9634066	0.000503554
221.9645164	0.000378481
221.9656263	0.000450262
221.9667361	0.000439386
221.9678459	0.000274073
221.9689558	0.000562284
221.9700656	0.000298
221.9711755	0.000448087
221.9722853	0.000405671
221.9733952	0.000473102
221.9745051	0.00039697
221.9756149	0.000516605
221.9767248	0.00048289
221.9778347	0.000359992
221.9789446	0.000435036
221.9800545	0.000367605
221.9811644	0.000452437
221.9822743	0.000775452
221.9833842	0.000574248
221.9844941	0.000494854
221.985604	0.000190328
221.986714	0.00039262
221.9878239	0.000644941
221.9889338	0.000375219
221.9900438	0.000288211
221.9911537	0.000474189
221.9922637	0.000679744
221.9933737	0.000657992
221.9944836	0.000579686
221.9955936	0.000413284
221.9967036	0.000654729
221.9978136	0.00074935
221.9989236	0.000738474
222.0000336	0.000369781
222.0011436	0.00078524
222.0022536	0.000491591
222.0033636	0.000523131
222.0044736	0.000503554
222.0055836	0.000719985
222.0066936	0.000781977
222.0078037	0.000740649
222.0089137	0.0006047
222.0100238	0.000716722
222.0111338	0.001010371
222.0122439	0.000815693
222.0133539	0.000642766
222.014464	0.000727598
222.0155741	0.001188736
222.0166842	0.001338823
222.0177942	0.00180975
222.0189043	0.001803224
222.0200144	0.001820626
222.0211245	0.002043582
222.0222346	0.001734706
222.0233447	0.001261605
222.0244549	0.000937503
222.025565	0.001047349
222.0266751	0.000820043
222.0277853	0.00159332
222.0288954	0.001972889
222.0300055	0.001709692
222.0311157	0.002180618
222.0322258	0.001992465
222.033336	0.002278501
222.0344462	0.002232823
222.0355563	0.00220237
222.0366665	0.003351953
222.0377767	0.003281259
222.0388869	0.003963178
222.0399971	0.003869646
222.0411073	0.00608833
222.0422175	0.008429911
222.0433277	0.013781942
222.0444379	0.016074583
222.0455482	0.019736499
222.0466584	0.02102638
222.0477686	0.017188275
222.0488789	0.016870698
222.0499891	0.022796977
222.0510994	0.040781368
222.0522096	0.07458476
222.0533199	0.111175641
222.0544301	0.126943529
222.0555404	0.121785082
222.0566507	0.083497562
222.057761	0.04651732
222.0588713	0.027481228
222.0599816	0.030990882
222.0610919	0.042010345
222.0622022	0.066245116
222.0633125	0.109747633
222.0644228	0.198643997
222.0655331	0.296980619
222.0666435	0.355354846
222.0677538	0.344791085
222.0688641	0.270370573
222.0699745	0.153535098
222.0710848	0.065952554
222.0721952	0.031692378
222.0733055	0.020619622
222.0744159	0.020324886
222.0755263	0.020802338
222.0766367	0.023488685
222.077747	0.02398245
222.0788574	0.026816711
222.0799678	0.030730948
222.0810782	0.037624095
222.0821886	0.055800989
222.0832991	0.068837933
222.0844095	0.073476501
222.0855199	0.080178231
222.0866303	0.104270533
222.0877408	0.145460829
222.0888512	0.188087836
222.0899616	0.233782947
222.0910721	0.245761663
222.0921826	0.213086098
222.093293	0.13475351
222.0944035	0.073080622
222.095514	0.043643907
222.0966244	0.041324075
222.0977349	0.045947421
222.0988454	0.053051561
222.0999559	0.059376985
222.1010664	0.061462983
222.1021769	0.063197687
222.1032874	0.059648883
222.1043979	0.053439829
222.1055085	0.038578998
222.106619	0.022756737
222.1077295	0.012192973
222.1088401	0.007279241
222.1099506	0.006775687
222.1110612	0.007720802
222.1121717	0.00813735
222.1132823	0.007411927
222.1143928	0.007701226
222.1155034	0.007466306
222.116614	0.005110586
222.1177246	0.003786989
222.1188352	0.00476582
222.1199458	0.006420045
222.1210564	0.007746905
222.122167	0.01001018
222.1232776	0.013230534
222.1243882	0.019052405
222.1254988	0.02198346
222.1266095	0.026971148
222.1277201	0.029581364
222.1288307	0.025433296
222.1299414	0.025950989
222.131052	0.038188554
222.1321627	0.07569845
222.1332733	0.138615549
222.134384	0.200471148
222.1354947	0.238922894
222.1366054	0.247729108
222.137716	0.234347403
222.1388267	0.203931853
222.1399374	0.183251336
222.1410481	0.143744618
222.1421588	0.095492594
222.1432696	0.047557056
222.1443803	0.021792045
222.145491	0.009413092
222.1466017	0.007244438
222.1477125	0.005454265
222.1488232	0.004622258
222.1499339	0.004270967
222.1510447	0.003390019
222.1521554	0.002656983
222.1532662	0.002174093
222.154377	0.001824976
222.1554877	0.002103399
222.1565985	0.002455779
222.1577093	0.00283426
222.1588201	0.002236085
222.1599309	0.002266538
222.1610417	0.002168655
222.1621525	0.001565042
222.1632633	0.001300758
222.1643741	0.001137619
222.165485	0.000946203
222.1665958	0.000857021
222.1677066	0.001226802
222.1688175	0.000818955
222.1699283	0.000764576
222.1710392	0.000898349
222.17215	0.000747174
222.1732609	0.00078524
222.1743717	0.000810255
222.1754826	0.000700408
222.1765935	0.000488328
222.1777044	0.000433948
222.1788153	0.000557934
222.1799262	0.000613401
222.1810371	0.00054597
222.182148	0.00099732
222.1832589	0.001329035
222.1843698	0.001542203
222.1854807	0.001166984
222.1865916	0.001239853
222.1877026	0.0010517
222.1888135	0.00066778
222.1899245	0.000674306
222.1910354	0.000776539
222.1921464	0.001350787
222.1932573	0.001143057
222.1943683	0.001106079
222.1954793	0.000842882
222.1965903	0.0009027
222.1977012	0.000755875
222.1988122	0.000556846
222.1999232	0.000632977
222.2010342	0.000495941
222.2021452	0.000525306
222.2032562	0.0004557
222.2043673	0.000309963
222.2054783	0.000421985
222.2065893	0.000432861
222.2077003	0.000250146
222.2088114	0.000325189
[truncated: 360,849 more rows]
