# Supplementary material for: Spatial biology using single-cell mass spectrometry imaging and integrated microscopy
Source: Nat Commun. 2025 Oct 15;16:9129. doi: 10.1038/s41467-025-64603-8 (PMC12528677; doi:10.1038/s41467-025-64603-8)
Supplement: Supplementary file 4 — Source Data [file 41467_2025_64603_MOESM4_ESM.zip › figure_4a.csv]

	log2_mean_spec	log2_fc
0	4.260219268020363	0.3526803008209955
1	2.2883221614664224	0.7459695086379841
2	5.706504854365282	0.2997229862875493
3	2.976542053280759	0.5177090627898793
4	5.3814332317985905	0.6137752122184269
5	3.034999828565779	0.6131603380657422
6	3.710664510071286	0.5496135749529312
7	2.427088552798718	1.3409746364508124
8	2.7259268877834923	-0.0340732227565365
9	2.7452342309059623	0.6508911833175199
10	4.598863761673442	0.6176060528898649
11	2.442635107689724	0.6026199635174243
12	4.554434029958879	0.608727886679678
13	2.413124452846756	0.6350701100064448
14	2.5843976582400963	0.5470196535665528
15	3.619003545019695	0.13950047233269403
16	5.16270172792622	0.46055460337540116
17	3.767854003892066	0.5457514025951173
18	3.3278966059924104	0.2663022597715763
19	2.4990138240145985	1.000169309002454
20	3.222156360821577	0.46363089652297923
21	3.3981952553107266	0.36280502868547265
22	2.7835379728880354	0.537311385415576
23	4.436492653181267	0.32629440067151366
24	3.4121813907151015	0.36424468059000725
25	2.8538201341084606	0.768296528911001
26	2.8670796202564564	0.7038206380802523
27	3.6775074732617337	0.3296493152266476
28	2.0801568731110436	0.6217092395413076
29	1.6617228279797742	1.0556880069150087
30	2.9617229380130525	0.2112096450603421
31	1.3349452456191169	0.8718781105415474
32	0.44936831582574405	1.1695568761479693
33	0.3509845396975939	1.1215233392489177
34	3.0726308450780544	1.0813541015148393
35	1.265623635367484	0.9236192203911865
36	3.0157409397565784	0.5637532055081325
37	2.2563193081560726	0.8779104868290133
38	1.249031068532051	0.9816138370740732
39	1.9434156610850364	0.8838376402233198
40	1.3659781932249144	0.7612421511267774
41	3.893033926082318	0.9625919382268739
42	2.33347695281503	0.8036393270872675
43	3.13713710085615	0.8438482062220275
44	1.3340260363085867	0.7138815916612201
45	2.0128626151633604	0.541992814679248
46	1.6459468865534428	1.767449786373677
47	1.1556373491580159	1.5475417531590578
48	1.8988509790216705	0.7634839783235065
49	2.0206191787205308	0.7485805922054425
50	1.8459019892547868	0.7023078074317886
51	1.3566240724596623	0.7730827219580834
52	3.2212111871411637	0.9548034281625629
53	2.0577522349126314	0.8767075753214242
54	3.108660445384917	1.2311714603638009
55	1.2708363078062228	0.7055569422067268
56	2.326383588338159	0.9163005165517599
57	1.5024529104797404	0.9348118875786737
58	3.811171471345447	0.725083096602747
59	2.558516451053118	0.7572342235300229
60	5.116325435903567	0.9917403119541073
61	3.708307642104111	0.9848515640314582
62	1.8499279980675771	0.8119857497185105
63	2.104631559079024	2.0144651772186544
64	1.20884549627154	1.448683187927803
65	1.6453312757846406	2.1021217780706323
66	1.409861306723162	0.7133897987734451
67	2.1228926303282893	0.8779175123668942
68	1.339918395454649	0.669313032684541
69	1.2827735227955728	0.6800563495836963
70	3.131509682249753	0.7729684457367855
71	1.8855181623798176	0.8320537957533847
72	3.667150324249366	0.7348385408014477
73	1.8772931181817156	0.730262440695353
74	1.5118709744099108	0.7628921382831697
75	1.8817999213123864	0.7456199376571455
76	2.467890195891268	0.7275456274526934
77	1.0812447529064446	1.2365516835462922
78	0.3445598945457982	1.1929877850058945
79	3.5464950653323477	1.2576147403984876
80	2.2614232072582596	0.40922037351907686
81	2.2824862558762793	1.2039294295126266
82	3.049072402404618	0.7684108430373922
83	3.1015338496197637	0.9844390659481467
84	4.037310058382535	0.5189459220382506
85	1.5320692684187187	1.1043179837211752
86	2.4944703854564643	0.5461011828069442
87	1.5782248478330971	0.791525494829101
88	1.1650382724571913	1.0555667292871238
89	2.062155401855857	0.6419661029682037
90	1.7179173065572864	0.7814596941917005
91	1.1682514227095318	1.2106063975430061
92	2.82360804461816	0.5633135813735801
93	2.495522496203225	0.6040350761730323
94	4.897020280245926	0.5836344802448175
95	4.09551846885309	0.6520346638373662
96	6.3050629282590185	0.605938305059332
97	4.978278858033414	0.6237026757729833
98	1.225458339281901	0.8921086616783215
99	2.686009794603561	0.6037302369640233
100	1.5707399297524849	0.9513097515812264
101	0.9793452149905852	0.7310635999827847
102	1.1611644808683137	1.2186607517427397
103	3.0238777121333764	1.5779632808439572
104	1.480038991773469	0.606402078265656
105	2.3361706666659656	0.6254746458306603
106	1.6175142606759414	1.72105542932806
107	1.9533921752786043	0.5210085158032056
108	1.6904463602488344	0.6810129976919229
109	3.3509077198195447	0.6034572582189651
110	3.5588389591024847	0.7732677453203219
111	5.26829526628428	0.647994168524237
112	4.887066273167571	0.7098848139474797
113	6.46149604729199	0.6160695499589567
114	5.29088919178306	0.611265270456079
115	5.682875446508562	0.47194392986652384
116	4.389176768906287	0.4867532387821758
117	2.1072998527833486	0.49675550032299887
118	1.8378184931474248	0.8488677433726302
119	1.774978566344741	1.044302361796637
120	0.6239461591295672	1.0740570845294044
121	0.5920187190171899	0.945687285383512
122	1.4448231349357525	0.730895929734392
123	1.22031548991041	0.7217088034186302
124	2.1648310403204545	0.7721899282016179
125	1.4175906561445308	0.7782343753712039
126	2.5523439697981294	1.148416825490538
127	1.1610706867839493	1.0937042145158835
128	1.218984078943787	0.6780780779084158
129	2.3971533002851175	0.7612337318252176
130	2.2541154113737516	0.7760667323040058
131	3.7666228455409194	0.7940801348235375
132	1.1088945708340303	1.2371897645551158
133	3.340866101882728	0.7955702985215379
134	4.408735673553335	0.6940907322820267
135	0.4989017874456224	0.9603341766259922
136	4.044093486066525	0.7705433170843359
137	5.377451855785538	0.6633446843062983
138	4.64456555692141	0.6743438894961853
139	5.552736136600673	0.6523317279913843
140	4.37882705515229	0.625980883886326
141	3.1432113308919742	0.5067108162983823
142	0.9231501798539135	1.003619644041133
143	0.33892071591711875	0.9929378180272849
144	1.3318660266145443	1.053126545296544
145	1.7487602958372994	0.8113197439283719
146	1.0288887824323991	0.7742652626462915
147	1.8183691848067816	0.8251381119760045
148	1.0263515129961107	0.8182951925751398
149	1.7499957902956538	0.557158637678876
150	1.0702908862413427	1.0632498568286446
151	1.3283632478192116	0.667503058341381
152	1.6099804459771947	0.571745677959228
153	3.5228244125258787	0.9476231217116955
154	2.3277889089238086	0.8542172553715603
155	1.9586101290375273	0.6920225755839804
156	1.9785836342580905	0.7842718306021621
157	3.5130738147428904	0.9369996413510626
158	1.7745239419148815	1.2783982321159477
159	3.20613641797783	0.971631934639721
160	0.5504827533291066	1.4137627029515427
161	0.8771855148437084	1.0537100669865544
162	4.4936435046339085	1.0775036832922877
163	3.6737864942719662	1.0640081579418916
164	0.9549111455326055	1.1751727039783717
165	3.718186402284496	0.8379486140862703
166	0.6538605002049176	1.1184152819439386
167	2.86962917662527	0.847314673582214
168	2.9911476615593178	1.1619137589250828
169	3.8472262901423013	0.5631137105775745
170	2.0513222886513267	1.129080433761553
171	2.95203034011613	0.5504939362186244
172	2.3245568631655917	0.9374601895767873
173	3.7291044985219637	0.509656964764309
174	0.9258144783024231	0.898467331744228
175	2.449722439388005	0.5462978509046299
176	3.865922680410307	0.9611101207852326
177	3.1445681521615114	0.8636758359987743
178	1.5807361796029993	0.7304448666564631
179	0.8703755290265697	0.7329807417746049
180	0.4076780715165307	1.4823623277166214
181	1.0105552181199366	0.6810989554312885
182	1.37716594544313	1.0679175711911943
183	1.3484707204021114	0.6689544612053392
184	2.86004931263225	1.307518860448094
185	1.5905796665711853	0.6845947331907203
186	1.795626574721098	1.1792479298530154
187	1.5770180764946926	0.6440206922102483
188	2.5557116410102294	1.1621757939007202
189	0.9497449556777849	0.6444072887697244
190	1.2924161290465093	1.120738922804863
191	0.6443421875285262	1.209306533929642
192	0.8899432610013948	1.14279147176989
193	1.5596757134498906	0.7719256740811755
194	1.3913676494508387	0.6056049799447056
195	1.7028908065424646	0.6881551134572444
196	1.3605182412759564	0.8004820895460368
197	2.628780123273817	0.45363443740591647
198	1.3686109210273079	0.9274395035976044
199	0.6779815956163977	0.8327694442801238
200	2.658804275364318	0.9632681677161491
201	0.8945289818278003	1.0437717005238574
202	2.161886670696763	0.6504149566131816
203	1.115390129811063	0.7365239008275307
204	0.6127035186974601	1.0283527767494027
205	1.2869251497744532	1.0801418401554428
206	0.8352784426921313	1.0287518097313717
207	1.8057659069166436	1.0749011386142693
208	0.9572155088535699	1.3644002256621508
209	1.9678554567028466	0.7011117161927151
210	0.5801830493014091	0.8681353405335055
211	1.2019666222161685	0.7384249843160301
212	0.9843182846346992	1.0053895014195946
213	0.705168073132976	0.6826000538012468
214	0.4904335453825854	1.0933017897631094
215	0.7248385566583252	0.9049108078393638
216	1.033996259034157	0.7415897888302838
217	0.4177167922763598	0.9519586918183951
218	0.7631763601053708	0.9006051606992769
219	1.1818194310028531	1.2688730505449797
220	0.5036751660492614	1.2599092996536427
221	0.4233609702780829	1.1557215033927395
222	0.6280964902858568	1.293497770250411
223	0.7814762076368034	0.8235398809365478
224	0.77849755200889	0.8013760674048722
225	2.777951501140921	0.8646971749900643
226	2.3606498981167983	0.9438918009393006
227	3.281746285950497	0.980986215797947
228	2.4641245911401106	0.9642931659471726
229	-0.7810012933519712	0.7893527663707465
230	-0.8103124487843952	0.648784398395139
231	2.2830359401469438	1.0617076006866353
232	1.6368081806819945	1.0116932975252746
233	1.0196272012553385	0.6986440328004717
234	2.4639567834421725	1.0859925197369962
235	1.9700596838286522	1.2805393348310339
236	1.2987659791352726	0.8364655713401192
237	2.066788735317075	1.2135483034833285
238	4.039177350674826	0.7936966033036206
239	0.5952497121637347	0.9477586045661014
240	2.115777185052068	1.9821628025430036
241	2.8577924062749327	0.7636622445698874
242	0.8555284332827061	0.8955348596482263
243	3.3966125408131846	0.5227789521251696
244	1.130410420067877	0.6354178428582953
245	1.2544166459501387	1.068922133459418
246	3.00008222155397	0.8335159286244416
247	1.698264946866317	0.9206228776980376
248	1.7478896039174037	0.7824588844974806
249	1.2049946682863055	0.6689966714393213
250	1.496883433186172	0.8659779241845662
251	1.2424101702602866	0.8943364001662597
252	1.538981874109171	0.8891236292224804
253	0.87234627908766	0.8905594409887367
254	1.144615415034213	0.7125120125780379
255	0.4311674222829308	0.9596022965265929
256	1.5900454424347752	0.9757360790668889
257	0.9889150061997041	0.6842041129018525
258	0.8589208613404822	0.9077546615367985
259	1.0346720758944887	1.0015960993821083
260	1.422438507982459	1.4812924805350254
261	2.2705641227876914	0.8640759831923007
262	1.2329805629317154	1.7598690314413103
263	1.699951867802295	0.7951125446948236
264	2.4897734074878515	2.210096063492189
265	1.16858132257988	0.7552859023285565
266	0.9890199771321386	0.6336681475366163
267	2.87742020628706	1.2070879408558328
268	2.5588725550563147	0.8065491577738437
269	1.8929917478856122	0.8673184841648761
270	2.028164187945165	1.0786721818299885
271	1.3928198324193068	0.8335636829866543
272	1.7955906549528715	0.8968774358025771
273	0.7686972081019551	0.8857859640681554
274	2.7715096866981064	1.0807825763383765
275	1.2960173918959965	0.7849660223432455
276	3.788059441201579	0.9016775322534117
277	1.9617371943535877	0.9726185788942089
278	4.1116669894978255	0.9748968167960391
279	5.0357353748343785	0.9279950836640162
280	5.037597206729846	1.0158232957527562
281	4.2874579796088135	1.028605843925951
282	3.759975736473047	0.8738484184383694
283	4.353999775092178	0.8983023445319207
284	2.982212264641762	0.9681506282049188
285	3.1080242156332165	0.6251236304644617
286	0.9090789658021317	0.7878268107592153
287	2.718588323838653	0.8991303154095092
288	2.4955799876380644	0.7888539102572644
289	1.0029983573070345	0.9022434040966747
290	-0.8820601325332099	0.655309641585596
291	-0.9497006506114859	0.5858515432091326
292	1.0774186021331154	0.9786552261111073
293	2.208438728122672	1.0546816680096407
294	1.1095889817236126	0.8107206729248538
295	1.003213671561738	1.1547386205400272
296	2.4555385726732983	1.197302350465476
297	1.5992928741107302	0.946904479237095
298	0.3182574395832185	1.2240286940454326
299	1.0143949022725414	0.7398770595020083
300	1.4374971075867058	0.9941243715744484
301	1.672606145277613	1.1623853323031579
302	0.4524200497116379	0.9298958961987019
303	1.2187162246754473	0.9774959261116508
304	4.685147021257692	0.925102321003589
305	0.5964421446172011	0.8968898579702899
306	1.01127080301168	0.9525416601967482
307	3.681780556354024	0.8973326774907467
308	1.5000611331058522	0.9031746529805004
309	4.824574766818227	0.933847383246771
310	2.705066804219598	1.117775886855901
311	3.7503083804893413	0.943078400316322
312	3.031275378268325	1.034395505689068
313	1.8226413318703276	0.8836838761543279
314	0.24291667900853417	1.2084033766117774
315	3.1406334906199938	0.9212448435891136
316	2.488880658185442	1.0630726894218028
317	2.250952902159068	0.9127072875707085
318	3.197717518901188	0.910425754755566
319	2.7357586193512518	1.0208467703361515
320	2.382296327926384	0.6787075790741445
321	0.9996560591259834	0.640273259050771
322	2.364734593389475	0.9443334716462715
323	1.005683065202153	0.6991327234246923
324	2.824730983963764	1.126599458802872
325	2.61454963421591	0.6610027359907487
326	0.20307754842882408	0.6918835478585684
327	0.23493546447801458	0.676479259584851
328	1.0117968767905592	0.8052124879612395
329	2.507453045778553	1.1102228307906967
330	1.5281035855022678	0.6985410396444544
331	-0.9105147076745792	0.6274647273170679
332	-0.9326895528804833	0.6675414866218686
333	3.515683041198214	1.335908059679067
334	2.9452560536530665	0.6498378366934139
335	-0.5778492229630426	0.72076101520172
336	-0.5504515760858736	0.6079814433679543
337	2.38843135936682	0.9523791138165728
338	3.0238140845603216	1.2313488063212144
339	1.838705147981378	0.6800491125957838
340	-1.2669335490088114	0.9435716556903064
341	-1.2696982426965384	0.732502966795847
342	2.975993458158135	1.0080875672855827
343	4.164698245888999	1.0453678273494629
344	2.983531728701558	0.8091776937531022
345	3.6248214498770905	1.0529682251463512
346	3.229142457845008	1.0400910616815522
347	1.7518210192886128	0.6926763620587778
348	3.7733413842884174	1.051317443976225
349	2.782488258190813	0.9593148092559731
350	4.186204154356931	1.0074749988521943
351	1.5010251954739489	0.9771752340168525
352	4.372575861250564	1.0627055147360456
353	4.300454141063736	1.042887997160587
354	4.488854833520588	1.0677088160329682
355	0.9976884225688494	1.0617187322391721
356	3.663143683272249	1.0372318953731818
357	0.9360201144307065	1.0091679046675774
358	3.9335539250163336	0.960167894276508
359	2.548189388924926	0.7193564115826944
360	2.305653106925342	1.2091073605992986
361	0.42111147084296946	0.7555970854858528
362	0.5330277672943412	0.7389887423066522
363	0.553872658192083	0.8523207559736365
364	3.0874056249368294	1.001835671071639
365	1.3155324567942046	0.7456960351280182
366	1.6248219553006966	1.0146490947255624
367	4.534863758317223	0.9623773288140979
368	1.535796346743315	0.6063355808897176
369	1.7154030388048687	0.9548135346959051
370	0.5903289135249962	0.9876780630787246
371	3.684629241609933	0.9403459954976638
372	0.8025389505529005	0.8445795561476364
373	-0.7744565030594982	0.7538714871532214
374	-0.5641139899352304	0.8698481377867512
375	-1.5754597806289774	0.6417295054691443
376	-1.884188184470594	0.6365322427893013
377	-1.0592260973470116	0.6297108537651709
378	-0.32316325937983853	0.6419424799529257
379	-1.1331298270745715	0.8488315736796208
380	-1.1566609765603306	0.5299885307059505
381	0.5349230086981666	0.9523303349238497
382	0.3368317905066328	0.9273144344745651
383	5.234509141435809	0.8404336492115829
384	0.8052426443273912	0.8935119537155713
385	-1.6248125547934882	0.6772958131649603
386	-1.5499306809950666	0.8020917945439947
387	0.4638512257203925	0.8470107154518757
388	0.3379029502825452	1.0197935739557904
389	4.321122309524041	0.8368414685078482
390	1.042115629280546	0.682869399072301
391	-1.3596672342610003	0.8700270534991323
392	-1.3120777987582024	0.7418689123976456
393	2.4618397138228683	0.997764482574678
394	6.765454365508005	0.8921963253176509
395	0.9588760093559676	0.7125002087817063
396	2.6041057182389715	0.9943274399438458
397	5.726688518708744	0.8673510878895061
398	3.359218520677398	0.9511877654800598
399	4.562973447960177	0.7919829745133132
400	3.1637582542091356	0.9228514988471758
401	3.001566858494679	0.7758426925043829
402	3.8409548653593957	0.9228276421805567
403	3.735704094521935	0.8573704342838956
404	3.4501316990153326	1.1109909216195877
405	3.7471687592633227	0.8558932412495506
406	3.419646455605042	1.111825682521385
407	2.8817376353514086	0.8433612831968049
408	4.340910407674611	1.1498531370280514
409	3.6297260745004145	0.7533207343059045
410	0.8230583159737469	0.7294816252918135
411	0.9052915049232851	0.8088420656845919
412	3.4748011743397753	1.1713880423978973
413	2.629228576726113	0.7026400808239498
414	0.9426805976038379	0.7831870210571263
415	0.6219849438683013	0.8295344539316782
416	3.1985877705002976	1.1174722348089956
417	2.47734193133072	0.6074348854992708
418	-1.454153297798818	0.5815954205613268
419	-0.025137717617478426	0.6412960016140805
420	0.015617283958382728	0.8464949486021092
421	1.9027692069829671	0.9029849826121481
422	2.408980762366247	1.0809484829016844
423	1.3660949371097313	0.5872669313076392
424	1.330648128998123	0.7056610775586382
425	2.416154104027434	0.9737895705925959
426	0.7682507765256583	0.838061441816734
427	3.1689599876533916	1.064467088679483
428	1.3586108058522322	0.7576527505180113
429	0.9425220406070417	0.7186416649451577
430	2.649416795207893	1.0091057175884126
431	2.3628249119889957	1.042859529236266
432	3.2731552276514244	0.9548054788151726
433	3.489101398553332	1.0048342656275149
434	2.8557710428096543	1.0439185837655915
435	2.500246283058415	1.0100464364907402
436	4.212451299723508	0.9359242245163564
437	3.083123004081752	1.0051988366286455
438	1.5261769240309448	0.8872481767408712
439	3.796907652045254	0.9436489925338578
440	1.4042556445123542	0.7003589731560346
441	3.375032745622	1.0069307071672355
442	4.5971398518724245	0.9112286501339821
443	1.9667983357151326	0.8204578694529401
444	3.76991655373506	0.8942747060321772
445	1.2028072872109956	0.8392754094532004
446	6.067352524951608	0.9525430549031274
447	5.102902842938847	0.9182278549346723
448	-0.18610175156820186	0.6519068961286494
449	-0.26463317980922274	0.6935064517435074
450	0.8276803892012744	0.7028004666553451
451	-0.4084432286617128	0.912754088169813
452	-0.53265444863495	0.9221500575186469
453	5.019264057322954	0.8639447519856542
454	0.8651705361832837	0.7184699765899614
455	0.5776540853970412	0.8883188330205307
456	4.0418635193402	0.8532337890892475
457	0.9296814905542078	0.6608622844134503
458	0.9201609587743529	0.6673872858407327
459	0.6587009837767556	0.8936271670266078
460	2.3679770129918496	0.9823106262671777
461	5.3137259223918445	0.9056787581762888
462	2.293320148077087	0.9512782888004019
463	4.379860477594414	0.8849637931182315
464	1.268392249207966	0.7020572522844645
465	3.596772714397367	0.9915975997182671
466	5.103466616770805	0.9454117471962428
467	1.0599819073399286	0.6381592693677225
468	3.2162967748999787	0.9743828127911595
469	4.123385328570247	0.9514897004573862
470	4.305564981764268	0.9588680613783898
471	2.5609692984053996	0.9739841816527661
472	3.7027931839071737	0.9434120837989339
473	4.105959236261405	0.868954705586052
474	3.3456092424259394	0.8419847567711276
475	2.6366056648040095	1.0379405275055196
476	2.907892833383275	0.7566892224164894
477	1.8533090229019453	1.104098926368288
478	1.856693058916027	0.7967328673158574
479	0.6542237101985843	0.9095923477983332
480	0.9019166133562726	0.9326071882066433
481	2.6730691135879545	1.0474508437709358
482	2.250720092443385	0.5440403467687329
483	1.7600479899716603	0.9945186679683198
484	0.5583424577833511	0.5869067216441706
485	0.5175099640969217	0.6523405344358131
486	2.8440219134415514	0.8488570567597863
487	1.9879065763754398	1.0232416159154645
488	0.8889166868787803	0.7369622503764464
489	1.7999814987693512	0.9007273031739572
490	0.9643430834268976	0.9802832427571603
491	0.9248591661894012	0.6677661255061615
492	1.0985932592068344	0.6798940473916709
493	1.7752235850261233	0.9312151195339253
494	0.955333092299076	0.7497246929353063
495	2.0231983620089586	1.0756037263542648
496	-0.10251786388886908	0.7101462059022817
497	-0.11234471645287172	0.679124964459597
498	1.2596211321032822	0.9200391244157995
499	0.9854035643187404	1.0414484910237276
500	1.259630246302396	0.6833852169356802
501	2.7617023870556023	0.9840060126840745
502	1.5050485653760288	1.1550661182782138
503	0.9162923023031366	0.7573175024394843
504	2.2298889654464022	1.0101818386239865
505	0.49498645426400556	0.9415739090050993
506	3.5343008265469873	1.0581624485808934
507	2.9647963743629355	1.0145737215185013
508	4.144783884475341	0.9282997290978993
509	3.396044689195445	0.9090056735158467
510	4.876391684209116	0.9266092208403961
511	4.0253053364029405	0.9236090668073019
512	0.8577247271618775	0.6550317151184478
513	1.0938688013233935	0.9042122967208108
514	4.803511504254821	1.0053085975219986
515	0.40647759858435506	1.1487778755423517
516	1.0632125535958084	0.843070395419963
517	3.909254420084018	0.9438038732255442
518	2.1840053320228514	0.7243524513453727
519	2.511232186135823	1.0151589002119104
520	3.5048096544314875	0.9458287552998319
521	0.07390061583317943	0.6214542601519881
522	0.1101961189130795	0.7791584982204729
523	0.7925051460711795	0.670310910069728
524	2.024317662172498	0.9469994852375905
525	2.3337960777200806	0.9273987899133194
526	3.272876910244195	0.8322043308867728
527	0.9220484671252045	0.6474247672175211
528	2.6933451120921625	0.9395312524042512
529	3.214704274046719	0.9716433107351554
530	2.288693743863577	0.9035406900354581
531	0.4336473422696081	0.6910174945101373
532	0.4018948440070332	0.6732395048071548
533	2.0691426826507175	0.9642659683662954
534	2.2341565107871664	1.0082714311518803
535	2.3928988853717903	0.5338233267668538
536	1.8157352978360655	0.6592963728125525
537	0.7441044212131092	0.7593118241054315
538	2.778410953894646	0.896192503126411
539	2.933042338369673	1.0139780376236796
540	0.4280076799940338	1.0027241475030342
541	-0.3631907601339218	0.9653670857876965
542	1.671656857910849	0.8514400314521755
543	2.0313577431592993	1.0160996517277823
544	-0.4391908212633671	0.8090922776510993
545	-0.3906602234476958	0.5491013740997235
546	3.349295350074841	0.8956120405606031
547	1.6157413021062486	0.9732341692581197
548	0.34808688146872635	0.9398050402665845
549	1.1084611419682402	0.7910206655222798
550	2.610221440318614	0.9740972884203529
551	1.2432782459806357	0.8710255656474676
552	0.6561324344606778	0.9494175215595277
553	0.7105446635707798	0.8904681919446135
554	1.2048153448685373	1.0281597240555835
555	0.4977599537401461	0.866874616530179
556	0.8141356505304935	0.7340422443645879
557	0.8549233958038898	0.919235414405807
558	-1.0580607078462827	0.7443527234348122
559	-1.0240367877024659	0.7787805388463108
560	0.8247166510266042	0.7354068474515291
561	0.9021956680673999	0.7831187912707285
562	1.2737091226851731	0.9611364849622583
563	0.7450531200312562	0.7114022606043422
564	0.7143923501249401	0.8024380134596163
565	0.5166490851560566	0.834791011009695
566	0.8610131185116556	0.6496088783534854
567	1.7325482081475752	0.7057792866410102
568	0.6729218199768772	0.8255675217321199
569	2.4371960893273923	0.9801893859996728
570	2.5557288136685603	0.4075500428607422
571	0.3879057554498659	0.7706826181381594
572	2.0357567018646785	0.7459047261984943
573	1.4784365313296917	0.9631188366086306
574	2.6321788054062476	0.45762000902535693
575	0.8797822319711999	0.6402358149676329
576	0.8734299280523781	0.708046365295091
577	2.9331872417137643	0.9965898461070776
578	2.697905406995657	0.30170395058301047
579	-2.1931132910511084	0.9212288432998518
580	-2.228630818404727	0.8437119893265013
581	2.2824580612929752	1.0043848562801212
582	2.363321644163533	0.325594937454918
583	0.878642703542768	0.6496605596632856
584	3.2320399103230733	1.1239212402087766
585	2.4967138695676385	1.1274114133391357
586	1.6681404151729966	0.4639239713832712
587	0.9078788882583363	0.6396202855336666
588	3.016886451608655	0.9868399481978467
589	2.09015201415134	0.9873130136271577
590	3.124122451557626	0.9285571877205463
591	0.7832357639194805	0.845511082325144
592	3.0208588286412157	1.0079973836045142
593	2.1623354744128442	0.9491573312080245
594	0.6840558134639947	0.8927266198115975
595	2.111768872938895	1.01759279345459
596	2.1519263716848878	0.732372544644337
597	0.7932950229442987	0.7488512930802387
598	1.002586758117662	0.9335439523692294
599	2.5910935153235486	1.0160330140946556
600	-0.7937232190723499	0.5736601532326527
601	-0.1516036282404914	0.7760706427025813
602	0.06754896697034629	0.7001615420129886
603	0.22389721226622852	0.6897706787793906
604	0.11334129360208964	0.617524532934108
605	0.5918842475690494	0.8122980816321049
606	1.5302290780372876	1.0264052637456436
607	0.8944670736146512	0.7646806975920457
608	-1.3180633373652197	0.7244783047553346
609	-1.3251090786680018	0.4113118632020304
610	1.0521012906051357	0.9889232444837289
611	1.0920142855613895	0.8427224511106398
612	-0.11516446267786017	0.7585734145244026
613	-1.5889199691619005	0.6468745998580487
614	0.19194979578698174	0.7677313212095623
615	0.15340036038010377	0.5997419701966047
616	0.8538864969001166	0.8086234474559755
617	0.9950549835326012	0.758855156950797
618	0.48944852392603366	0.8347411070849435
619	1.3754948140343297	0.9863595598361915
620	0.572767057871183	0.6873780683690064
621	0.11232397929880261	0.6873544118396917
622	0.8951087873586332	0.8789021445101743
623	0.9382963877010019	0.975601495143399
624	0.8851402321437134	0.7324630825136689
625	1.6210516277106577	0.9641664289407523
626	-1.1812091106853404	0.7399687824168031
627	-0.8388412590553896	0.6497626817265589
628	0.35884561846452107	0.7187636482146997
629	0.2777924032254408	0.6939353296593889
630	1.5777722990465497	1.0432482044986973
631	1.5215379612517428	0.9284980080492682
632	-0.6429317754465894	0.6220692833999366
633	-0.886675577355206	0.6692621450334002
634	-0.9090690367081128	0.816455872129245
635	0.7602554106037525	0.7415532429461654
636	1.5932994837260268	0.9809422935759441
637	0.7943550960438289	0.8600999536360654
638	0.848877254165878	0.7712157388730051
639	0.9238901234428546	0.9917794837796098
640	0.8393980233827166	0.7210106170592441
641	0.45641761866638764	0.9067848466304819
642	0.053541094039971336	0.7737932928656146
643	-1.9747913339350163	0.8604872153522208
644	-0.10239001472708033	0.8345372476466111
645	-0.121959031858494	0.6096395080815763
646	0.6193215940139994	0.8895444708259452
647	2.9029370947305426	0.3802815650710845
648	-0.35588029874881644	0.6578791552557213
649	-0.4248223672398549	0.6650098844224083
650	0.12686210896024602	0.6927133378175461
651	0.1112256742845866	0.8412558690533711
652	3.1447148357961603	0.3255152948163075
653	0.5776847193777884	0.7116542228746616
654	1.1143181591370115	0.7399878276801709
655	1.0349084088552096	0.9444526936305998
656	3.3489626864239472	0.32293227796102597
657	2.5364085731778756	0.7167211637240131
658	3.272425776198043	0.32244218268150643
659	1.173756167618038	0.7198574551939749
660	0.39642566327623324	0.6814153392255382
661	0.3378443042027164	0.8374298861347795
662	1.2994779581914946	1.0252257552411268
663	3.3857490458255786	0.33173089741640355
664	0.0836164370116458	0.6425362740968285
665	-0.9172694389598511	0.8019087010143998
666	-0.11731544226636724	0.6184581341618095
667	-0.1786019562259979	0.7187655657319556
668	0.40249504777204753	0.8261756535203463
669	0.598028673159617	1.0591130516015481
670	3.0024726832274973	0.3368599029896176
671	0.8397843053593295	0.6623180736203669
672	-1.3607473674942347	0.7103209086389315
673	-1.3764965902718789	0.7646032963140293
674	1.166156229027442	1.1150590744716529
675	0.8186385431400636	0.6749921318077692
676	-0.059111531723632565	0.7538914212354235
677	-0.07692558639506852	0.6922316129749343
678	0.4390974075886373	1.1712898530399611
679	-0.0760699286126224	0.6513004342411295
680	-0.1182428574989581	0.8051919797062612
681	-0.14083222774027981	0.6886848083085847
682	0.4292176710495692	0.8387824064199556
683	1.7878127558496508	1.131497443788229
684	0.8230887583557183	0.8332037949691112
685	0.7717833654222795	1.0335990172090694
686	0.5751883811071486	0.849804414771157
687	1.5737857088449845	1.087284768608317
688	0.638006099995494	0.7466511552324939
689	0.7907887611129665	0.9480856606460937
690	0.48244433995241726	0.8949680281031701
691	0.7461806326214541	0.769535937541022
692	0.435450082789727	0.9189149391557558
693	0.4955605370612731	0.9765295151205394
694	1.659207317123723	0.7256507026585717
695	-0.01474614788243057	1.0903048374700366
696	2.1567134592417974	0.9715670356602664
697	2.228665634218673	0.7477567311753281
698	1.9349759050068878	1.0162112780069488
699	0.42362229833046444	0.7734928014695822
700	1.5475935032351398	0.6552147707498797
701	0.727692272671903	0.6882153993908681
702	1.10123363645293	0.9491361018648913
703	-0.2499147714431355	0.954530272590905
704	2.203657186090515	0.7805199565096853
705	0.7758445983803347	0.9444562701327722
706	1.8523199291388068	0.7479771255854155
707	0.355042503613664	0.9507504493292342
708	1.8464391264866256	0.6985360035146257
709	0.20598536025093278	0.7472464464900794
710	1.5188751288002436	0.7323846450040685
711	1.7428726697987396	0.7050056421871874
712	0.7555680009080907	0.6770852983595916
713	0.08671705181263148	0.7750082858230506
714	0.3186240907750094	0.7284713904475199
715	0.30196902503335854	0.6149899539838131
716	-2.041468156090775	0.6676188776466377
717	-2.0459895977261544	0.9038293597550437
718	-1.8237981739864537	0.7030366536698077
719	-1.0202888824138012	0.809822844461196
720	-0.07906195615227266	0.8283183378765899
721	-0.3659651374999313	0.602328205765858
722	-0.37121851427822716	0.6854772709133863
723	-1.0597948243661865	0.6931805015567484
724	-1.097039538180648	0.6263421023775754
725	0.34698667191387084	0.7778821514536054
726	1.2296286438114892	0.668101354470002
727	2.8694220883226316	0.25240310250521814
728	1.3278180942645343	0.7228736405071123
729	3.063093138445583	0.3197878413777521
730	2.0573126278019025	0.7104345077151265
731	-1.4688688922313942	0.8607145644475236
732	-1.4969847205125029	0.638653470536188
733	0.513252797396836	0.8294092004682714
734	3.1598993470857044	0.2830647922468441
735	2.3124347116222324	0.6706034573850662
736	1.681247471846831	0.9336797126252905
737	3.190824679818212	0.2728699885857506
738	2.3155462075786866	0.7305567917641426
739	2.239986278916515	1.076984688432454
740	2.9188108990588577	0.3165602764148069
741	1.9798226449626213	0.7478831006679174
742	3.1139764429986396	1.1618972049846044
743	2.933860769136599	0.3402600074245396
744	0.6969616472531417	0.6788061551091349
745	2.0285676851401546	0.7124434760451855
746	3.2581751515696333	1.1972760342323134
747	2.498269672321565	0.4036712722364361
748	1.7010990372883463	0.7058909404556244
749	2.621950315353961	1.1506758137529942
750	0.2452181773089868	0.6836101958234269
751	0.7805894235693588	0.7213848086662412
752	0.2943109570228065	0.7707468884364617
753	2.169839084180328	0.9719375466168516
754	1.678441280829009	0.709859790295464
755	0.5500680208593334	0.8597588902588765
756	1.0914276082843835	0.9075785088674205
757	0.44768575592448634	0.7938164116629727
758	-0.7390071648196799	0.8159379632036936
759	-0.7290697700638958	0.6468006029761876
760	-0.786700721226919	0.7585556357105905
761	0.17591297044269508	0.6301738259610857
762	0.9251041878872026	0.7463039122708848
763	0.4827781425893534	0.8543009747515402
764	0.6934419920683194	0.8422619071258333
765	0.7100359546226611	0.76299883635697
766	0.01997278904355305	0.7239586326756585
767	0.45101199911573686	0.7913554308826871
768	0.5598553405915331	0.9967376064863498
769	0.9632906481970117	0.6474597596446453
770	0.04498115712370256	0.7708899202951546
771	0.2852624654911144	0.9619046602834777
772	1.3494360532431304	0.6697460796656286
773	0.6370136751614011	0.9802159834625765
774	0.4053917039515506	0.7260959906238221
775	1.4307270759240054	0.6743552445573822
776	-0.6314578845028985	0.6922893044510959
777	-0.6636607621604916	0.7431720645011517
778	2.004580114087549	0.7339079756888561
779	-1.84291160196319	0.9076391302552859
780	-1.8434474556924794	0.6495413806140974
781	0.2585435933697928	0.7955140927174101
782	1.9638085363356323	0.7159770304113338
783	-0.10845723348152475	0.7105031885794382
784	-0.16234356822017793	0.7512117519466897
785	2.4623234530342235	0.7295176567507287
786	-2.1504132506598195	0.7423059169071888
787	-2.1817799016621526	1.0536044220819383
788	2.5028408406880676	0.6881590395819842
789	0.1969113782847353	0.7660074265658792
790	2.152281302933267	0.7166999084272216
791	2.3135740106532867	0.6994795368357183
792	2.04186181590273	0.6968416953331981
793	0.8199947150479334	0.7158937602787823
794	0.5917425680444454	0.625486676471175
795	0.3570358821124798	0.7152382255381763
796	0.365381867669526	0.6938395993895575
797	0.763773981722667	0.7562776899848771
798	-0.7173418894572385	0.6213603385501754
799	-0.7907652287386582	0.8013571340167526
800	0.4667738449648915	0.8960731647744029
801	0.6867414757120565	0.694496968646354
802	1.4257622432076245	0.7088172977734891
803	0.5082203614266715	0.7298270658834487
804	0.6675388894968497	0.7393597423687788
805	0.3591080370828647	0.7590359192175753
806	0.35325554724423014	0.8801499816135336
807	0.31855790353514823	0.7130406440772158
808	2.088118099631835	0.9740321832715447
809	1.7351678629282732	0.6726590443135451
810	1.8519469009774583	0.9939222479275295
811	2.2351163121806583	0.7228982920323234
812	1.8352828108776338	0.8859406019644871
813	2.4407814507848675	0.34062184104265725
814	1.8413496681063564	0.6888321467813753
815	1.7876412022860548	0.8199542737928986
816	2.441819410106114	0.3563335768059125
817	2.166752757203908	0.6736394811399103
818	0.584604208756083	0.6196791872903573
819	1.6429812804985986	0.9155927585119272
820	2.126555452938743	0.36448552355384944
821	-1.0659526275707973	0.7848001300340861
822	0.12032249948101263	0.6822505911573065
823	1.978798971772795	0.718886119564957
824	0.6098358041152125	0.8894276782966501
825	2.1348119161097356	0.3823102994496271
826	0.3346665851911807	0.6872354624617498
827	2.1459289790179663	0.7713870641639545
828	2.385698221936943	0.7395629008038939
829	1.9943822642187006	0.7172802897269779
830	2.0066025284148306	0.7429421105109872
831	0.6770658669989174	0.7188443933806246
832	1.2314000753739038	0.7085498426098876
833	0.9155285544241961	0.6581360833033371
834	-0.8564578496810181	0.5537915404098548
835	-0.8733674666773424	0.8329835624254232
836	1.405928714343492	0.7261516694455425
837	-0.47146595422488385	0.5726272287061315
838	0.37953446632293086	0.7453205728272266
839	-0.03635849714056959	0.7187978713331465
840	-0.09229224964732442	0.725112946456745
841	0.6467835436724846	0.8456264517875072
842	1.1477986440752816	0.9478609037090355
843	0.7015466548487509	0.7270248437290492
844	-2.257138974047173	0.9840920873363215
845	-2.210402788695135	0.6518544062045282
846	0.5179030303010116	0.83488561939686
847	0.9340176041049169	1.0396726559078242
848	-0.9238595588523559	0.729785955057933
849	-0.9024056794798677	0.826756576924936
850	0.84491040598623	0.7483193662863432
851	1.2993715637243743	1.0180653571646816
852	1.3781739972327476	0.7614797153172396
853	-1.46485277017118	0.644062254235503
854	-0.3796566593733462	0.5903151489572034
855	-0.40530445227252865	0.771506870232311
856	0.8547612263755158	0.8538379178750615
857	2.261003228446481	0.7206254026830168
858	-0.9245170573578547	0.7165309873424448
859	-0.9997055085351918	0.7505058412489799
860	0.2915198132686396	0.8652536742940187
861	2.421926662770996	0.7312520538059345
862	2.2243424312764266	0.765997967793439
863	1.172538495655169	0.7904903021511702
864	-0.5207186512085147	0.68526948603154
865	-0.8752021573036072	0.698556925902299
866	-0.8978808702513373	0.7238362121687804
867	2.427224768286849	0.7575888330331043
868	1.7256336128333032	0.7019101077748452
869	-2.2415823372890324	0.7682005941509705
870	-0.556913150540334	0.7896365770335925
871	-1.225645026939964	0.8882214168107304
872	-1.2247969984797942	0.8712570232357422
873	2.039345347271289	0.7266521063224664
874	0.08564071263964734	0.7409588898410098
875	1.6654488158527136	0.7206423983444638
876	1.5586503310710422	0.7464960009981618
877	1.8734967807057727	0.7450376999647047
878	-0.14143402778161535	0.6896681036248273
879	0.1016730824692042	0.6678076773163688
880	1.1455228563487818	0.785610634543938
881	0.5815439928762283	0.7554385598067407
882	-1.1323193759239347	0.6775575111213298
883	0.44726710438922235	0.8305694462486777
884	-0.41128469162116915	0.5659758625778974
885	-0.47742075619442703	0.8123229501395179
886	-2.691525201180453	1.006479571295091
887	-1.9007327657807602	0.9305786527032962
888	-1.932927711214169	0.7328931058830348
889	0.6285904521682523	0.8642192707417448
890	2.045280537777637	0.7803932757237704
891	1.6947031708861957	0.8079323677218758
892	0.41878562486804993	0.8103463969192404
893	1.5216300828127973	0.7455394656236362
894	0.6971772428754207	0.8283318835684699
895	0.6841200073628688	0.6918041519850584
896	1.6941502739176524	0.7218038087511086
897	0.47544709394730444	0.8528784083896409
898	0.01548114425176541	0.658895917980786
899	2.1124646235865945	0.7580108765069101
900	1.6748032908616786	0.7137091097031372
901	-0.14515059747258882	0.7076683677285306
902	0.6250391689131155	0.6877237728176129
903	1.5743207525371528	0.7538228418413084
904	1.8914918369056157	0.7483381113959805
905	0.7686492426370536	0.7289854154806896
906	0.5592077060988856	0.6976114034283157
907	0.19082349016910066	0.656513473424203
908	0.6966926549622048	0.7780167396785069
909	0.0957009717368959	0.7100334838107567
910	0.7650918650093103	0.6575681332027327
911	-0.8069455844387166	0.8024665612886047
912	-0.9226082867235282	0.6930916789724206
913	0.9294645321887841	0.7757468660363486
914	0.7009197323105473	0.7720362159361442
915	0.6046463534280304	0.7980734624262332
916	-0.1761137827688129	0.6143677615330843
917	-0.19946335490545536	0.6493986457417742
918	0.24856714489974052	0.6744490684802263
919	0.2107280339498866	0.6669460273008841
920	2.122207510900221	0.7285790515801271
921	2.2023566325227235	0.7230526486571438
922	-0.16461576826060698	0.7208064473737793
923	2.3187872327290275	0.7563606436004287
924	1.4140603574855817	0.7288373694199631
925	0.09365562430435682	0.66741839696223
926	0.41957772837672186	0.8489349548717002
927	1.3911925736069715	0.7899093025479795
928	-0.9097737956427957	0.8305177298092368
929	-0.9605360952762357	0.7194545660610414
930	0.9240232154376804	0.8488532782468738
931	1.5515805861917078	0.6862555643770972
932	1.532275567349073	0.751881546790683
933	0.09299437174690073	0.7882916962874804
934	0.5978466033966539	0.7097239943299617
935	1.1943432341535305	0.8045126119803222
936	0.03704549145759764	0.6507897770554765
937	1.0750085825652262	0.7026469206329445
938	1.4787217967226551	0.7916998832550826
939	1.3629503634946125	0.7819678635296908
940	1.0398512006178118	0.7855667502021021
941	-0.010246155032397343	0.7473327547306112
942	-0.7726433680071284	0.7609701928678478
943	-0.7044918326203867	0.7046790103872693
944	-1.2120215114448385	0.7634558594794175
945	0.272726398359895	0.7927316616815866
946	0.20587579930004352	0.6330155906986021
947	0.5770678701963047	0.8049322721599196
948	1.4834556705083117	0.643596637601686
949	1.2698525946319894	0.7304741510113125
950	1.104553998005672	0.709806818262133
951	2.164392980933005	0.7491394735215915
952	1.8907774454421344	0.7908948664186044
953	0.35648689338559186	0.8277317788426564
954	-0.03710859192636651	0.7705688342935341
955	2.242525951049791	0.7685155592487138
956	2.0363936492632426	0.7505278263895863
957	1.3139118405451924	0.8644656067574044
958	0.014601834192079922	0.7067271220695687
959	1.7025665091831632	0.7408212690152685
960	0.7477915832317868	0.9215402858780899
961	0.8959634456778683	1.229697899388862
962	1.7648105725685659	0.7128781812803849
963	0.27174371174461176	1.0544777914976096
964	2.120604048150754	0.743597339303991
965	0.23852136435906612	0.9940672280203983
966	1.7257647154213893	0.6641627338393076
967	0.4881618379088447	0.7361092104526046
968	1.3949127015746214	0.7168223465060098
969	-0.05652007250761744	0.6523236384704818
970	1.3969586002974015	0.781687958549117
971	1.1431425211922217	0.7907137666534045
972	1.6784782911151186	0.7776790281071658
973	-0.17628719836328322	0.6590695051335923
974	1.5332410265505954	0.7722872126793734
975	2.085946943171333	0.7666319528718677
976	1.5513545953176642	0.7470960150229102
977	-1.9454616035900576	0.5023039526602373
978	-1.965892750613224	0.6399094001059855
979	2.089666509116191	0.7552849852698644
980	-1.5819408623522586	0.7161620602376373
981	-0.09759271911445866	0.7708577304287069
982	1.8250428459391204	0.7428954225517422
983	2.3010267554792083	0.7549396652035585
984	2.0857486687935096	0.7474537616973742
985	2.049019669789604	0.7755627515327617
986	1.5474790163890235	0.7652651912321186
987	-0.14664180113306752	0.6967445256188377
988	1.7684936957058155	0.7661182849587812
989	1.823803114057398	0.7142830794568306
990	1.9284820877504103	0.7935818660270677
991	-1.977237828517246	0.8189428438396915
992	-2.455426027380343	0.5296538509868631
993	-0.01720308041410365	0.8562056782835334
994	1.1908629985385546	0.7298494972465809
995	0.5191281385779122	0.6697234995794568
996	0.740224650674301	0.9647012689979376
997	0.7451779706663361	0.6615381226756073
998	0.5390363594439592	0.7207222701648752
999	-0.964814236105137	0.8018280348168437
1000	-1.047084262549983	0.8776497631181315
1001	1.362402675051069	0.7855429446123033
1002	-0.9971314939038354	0.7397518975052717
1003	-1.0359669992624867	0.7073279350420871
1004	1.9996554758094938	0.743472080569369
1005	1.9476873441647107	0.8298326364139442
1006	-0.3340050769066383	0.665896483340915
1007	1.597973136716035	0.7210389144541652
1008	-0.1523362052845631	0.7121200800689325
1009	1.9895691420186346	0.7190937520143637
1010	0.23887186162048277	0.7991329225698981
1011	2.204933002898688	0.8016404063364864
1012	2.3951331844079755	0.7604680318457777
1013	1.333990857648066	0.784799385852788
1014	1.6076152085573732	0.8253427643192821
1015	0.7225149588457107	0.9630889924369963
1016	1.8187704369610609	0.7309109004919747
1017	0.31842482593320004	0.7871367346533951
1018	1.6647684217275358	0.7576440812857907
1019	-1.1820424567412295	0.783444686721158
1020	0.15058378817663612	0.8368582998042666
1021	0.0999553638504521	0.7041780218733086
1022	-1.015213484040723	0.6940191036294282
1023	-1.1106403560623954	0.7117569126934957
1024	1.5092425544742798	0.8147198518722811
1025	1.432191885504777	0.698222154326898
1026	0.421367781667272	0.8685239770847779
1027	1.5786273736220142	0.7925324110733106
1028	0.6211784294110245	0.8058098846414092
1029	-0.27218142283827707	0.7497352065301935
1030	-0.16339568966296816	0.6094658667165213
1031	2.2542139439399524	0.7804299988129912
1032	2.1217813843710656	0.7432081590201322
1033	1.6751840846285189	0.7397934480191827
1034	0.3175936743548728	0.8361218335395191
1035	2.05670654422007	0.7591766888565867
1036	1.349531646193975	0.7317802979744692
1037	0.15475802337834585	0.8059465818387592
1038	0.05761694471212078	0.7414804934244993
1039	0.4315759989636839	0.7916196580198192
1040	2.164661395005837	0.7905783226155619
1041	1.3885559111545211	0.8192241226639155
1042	-1.1943869797779365	0.681921735105578
1043	-1.2522482117839895	0.8544760517547983
1044	-1.3145763266708022	0.7146622935769406
1045	-0.04210086786618453	0.689611613083885
1046	1.447558552358506	0.7782917169029734
1047	0.8819040092861137	0.7491158159700163
1048	-0.08127006992694877	0.8512727110444152
1049	1.8432110718083814	0.8098766071283914
1050	0.8541819000133812	0.7480682612362581
1051	0.456183894137531	0.7494594201784662
1052	1.59578523080589	0.7352016777563181
1053	0.3219747268327043	0.8189031217585974
1054	-0.16956386448501964	0.7397598441036296
1055	-0.24664087459378523	0.6519386674973616
1056	0.5658337398871903	0.7575719123043222
1057	0.18325877796901227	0.7853756397455732
1058	0.11422327289343823	0.6638816863448551
1059	2.164791411848225	0.7595141171802292
1060	1.989852022618079	0.7816235285977151
1061	1.9931220271484165	0.7348624757961377
1062	-1.5664534325646748	0.6226240345413112
1063	-0.2508997855320332	0.756612738243809
1064	1.4097162567877948	0.7562670546395704
1065	-2.3302559676563566	0.7505585901322511
1066	-0.8488962946656813	0.8813330002883706
1067	-0.8025852574397353	0.8173085581091395
1068	1.300345719167212	0.7549468894621895
1069	-0.014868330236144141	0.8048537197153418
1070	1.3889302266646448	0.7524245987857949
1071	0.35349304547050087	0.8167347500033871
1072	1.0465232128102386	1.1796735328498356
1073	-0.07917812887439904	0.7162951516602513
1074	1.4452803263735685	0.7562626142458934
1075	0.5379838086066197	1.071975775939034
1076	0.3988524508374795	0.8869594511712247
1077	1.1843456090961417	0.6503329649949208
1078	0.00536428973067927	0.7586072026732265
1079	0.0896520372118015	0.9464840731704959
1080	1.547887681506282	0.8106313054931983
1081	0.89302700138836	0.8084528138086301
1082	0.4457505073120101	0.8679370608068975
1083	-0.3472481077656621	0.7948618405835746
1084	-0.3595749607472302	0.8271719538249629
1085	-2.371297742978554	0.9488378919770054
1086	-0.2183023173217736	0.8253587582298331
1087	0.5139196062262382	0.6647362655156004
1088	0.3248790103763465	0.6797990758781708
1089	0.9501136884400858	0.6933932584893422
1090	-0.23650639648040453	0.6809240150523161
1091	-0.27554311762754574	0.791966025663611
1092	-0.4333785347170624	0.7635081185630028
1093	0.3550148427243321	0.7655138375184821
1094	1.6456276915202803	0.8179790044147288
1095	2.2054961409239215	0.814896525846995
1096	1.2178546833987656	0.6918521192358283
1097	0.7438140349002594	0.7450547501235593
1098	-1.4274812912101402	0.7986229184103457
1099	0.06428107570253624	0.7759693949491332
1100	-0.04638893860239424	0.7155664928440764
1101	-3.044403907130818	0.7178398332067787
1102	-3.0163076386874432	0.43173034745900857
1103	0.29037240941506165	0.8385147730875965
1104	-0.13413560477045297	0.7587835102720097
1105	0.6751130030449312	0.7712749215143268
1106	1.935001994512599	0.749823463158788
1107	1.9832455398312863	0.7502371693757325
1108	0.4387741537301084	0.8672650077411983
1109	0.7087156629476214	0.6349944138349193
1110	-0.38291105133970454	0.7698979592244848
1111	1.1606063959250321	0.7955273880070663
1112	-0.0553616326372934	0.8489426543524886
1113	0.4269509786866885	0.7623364389864987
1114	-1.1483810837037491	0.8420459190459396
1115	-2.060191174996804	0.6844046904040167
1116	-1.9939692699189577	0.7114826041071868
1117	1.1746040377975844	0.77137086211739
1118	-0.32179230238810097	0.8224534283387412
1119	-1.817955240453137	0.6621951709665052
1120	-0.5174227293598723	0.7764084998535579
1121	-0.5774008029706702	0.79150388679586
1122	-0.9121264126774717	0.8173744933411157
1123	-1.0968553613666265	0.8845129769615632
1124	-0.30402587994687774	0.697491542885821
1125	-0.2817130437327838	0.887218922280864
1126	1.278175062559104	0.843496278637039
1127	-3.032443299686979	0.8011317934952799
1128	-2.209283758591169	0.7760744012765991
1129	0.09996438606391163	0.762862459246309
1130	0.8707207170548885	0.7495942217433431
1131	0.25114308853358697	0.7337155550568951
1132	1.699855606417803	0.8325231450044824
1133	-0.4317060342394733	0.8631086226786638
1134	-0.3158960636546343	0.6507180884001771
1135	0.06495088784010136	0.8194417842842939
1136	-0.019854119059359923	0.7657075321749593
1137	1.990571573434304	0.8025356720304251
1138	1.7545371457006689	0.7844008371611463
1139	1.7495689653048396	0.8014492453026572
1140	-0.8698965765582253	0.7283011719283786
1141	-0.31920155585503823	0.7917908855841858
1142	1.4867757989595798	0.8209171439439321
1143	-0.1344500591750967	0.7222486676152859
1144	0.23220656625819744	0.6163604379299421
1145	-2.494761845019186	0.7562111735579691
1146	-2.4543644865001135	0.381776363905491
1147	-0.031316156464193896	0.889661880031449
1148	0.3769441989824392	0.628063668602827
1149	0.3747994593671938	0.8087937610275745
1150	0.9135354828873555	0.6524399505497047
1151	0.48534977848222294	0.8540269437853996
1152	1.2356042478623666	0.8229609817037005
1153	1.224968235698241	0.7913767763577277
1154	-0.15837890226631007	0.7617497045933007
1155	-1.0154220865790098	0.8908434236526215
1156	-0.053318318690520825	0.7563992133439266
1157	1.056987257379163	0.7534633097731469
1158	0.8620676857483764	0.7313193426609381
1159	-2.089120840897446	0.9886220345836617
1160	-2.1241616208010163	0.7576933643503929
1161	1.540596633372953	0.7866148078603704
1162	1.50896435654235	0.8327157133358695
1163	0.1840601766597278	0.776745135856229
1164	1.3630646175882843	0.808995558922829
1165	-2.5660785158795614	0.8470250492662177
1166	-2.6249850519816262	0.6436115134435687
1167	0.7031876408800789	0.7365408223219432
1168	-0.08292981642131139	0.7894343998368353
1169	-0.1273489291574372	0.6103282434912565
1170	1.1394961214248174	0.7780364106742046
1171	0.22748187424594096	0.693020763025559
1172	2.1670089316597188	0.7388338881637624
1173	-2.4756666831343264	0.6686207651545791
1174	-0.18153171729310444	0.6625809298401565
1175	0.5441876999879488	0.694545331015948
1176	0.31063410245215567	0.676342642151798
1177	-0.4464301225540789	0.7874782337131749
1178	-0.3235755932015631	0.7342293147202051
1179	-1.8280647931816378	0.710380342738568
1180	-1.4222839116887187	0.6913117816193092
1181	-1.4008708077296115	0.7787635210523577
1182	-1.2906692992376716	0.9006197884750331
1183	-0.5259567020024911	0.8488983988358947
1184	-0.3070027651364567	0.7356567441973836
1185	-0.3649920633356785	0.733901088693138
1186	1.2442085793619648	0.8061688637701867
1187	-0.24234336751840932	0.767513677190011
1188	0.7933411946988292	0.7487228315732076
1189	0.36134230373349424	0.8734671473909561
1190	1.0544432809688578	0.8796462916778037
1191	0.3022396069262599	0.8939190631575691
1192	0.9819921050665185	0.7993217243405069
1193	0.966054857743212	0.8132208865499743
1194	0.3135769257912232	0.8039079012166349
1195	1.3234257703476198	0.8758686518622332
1196	0.1230461950815811	0.7629437344819581
1197	1.1598062385526355	0.8667902992923339
1198	1.4831891817184037	0.7335394453958128
1199	-0.24061006278000513	0.7142015675200022
1200	1.2323050553034256	0.8240740168272617
1201	0.8335038657376432	0.8281695726936155
1202	1.08215297560258	0.7736287246659377
1203	0.32898337448353854	0.7389941013363702
1204	0.2946578461643497	0.8146913691435417
1205	0.21490264502240636	0.7753378404207261
1206	0.28032496124359535	0.8104789754137847
1207	0.23575548597848373	0.78958610206358
1208	-1.6831723180504343	0.6470350913393487
1209	-1.310558575757529	0.7703681087978609
1210	-1.3415120268783731	0.680400831721894
1211	0.7384387927695283	0.698062099982164
1212	0.1682485933759561	0.8568752496635392
1213	-0.3621607000745598	0.6290644841541747
1214	-0.41843806389963284	0.8147643037763667
1215	0.6149099860535198	0.7809553053381129
1216	0.6693481688693413	0.6697357280934016
1217	-1.2264396063510223	0.7456518800249047
1218	-1.2471964539116187	0.8989829131080215
1219	1.0449587475663191	0.8012147042472867
1220	1.4695888496530805	0.7949079728303473
1221	0.3114485264700137	0.8052104604184528
1222	0.37023568566031656	0.778570624225733
1223	0.7015007957679854	0.8504717040385907
1224	-0.30840583745310357	0.7421534080462797
1225	0.28885172228615497	0.7320322824389996
1226	1.2948171177748864	0.7650149950128099
1227	-1.9142232732548798	0.7412368299854846
1228	-1.8625940104468075	0.7731417021930337
1229	-1.9045607616121158	0.7284177776021147
1230	-1.9368859315052307	0.906228466803706
1231	-0.7924454454729941	0.7797619982250893
1232	-1.7427146892587224	0.683647119371705
1233	-0.9428342728568114	0.5592012618802553
1234	-0.9873466140496271	0.71703538928482
1235	-3.239174536389756	0.9650049681875339
1236	-1.4252992924502468	0.9706376481280863
1237	-1.404225129523397	0.7923805958404203
1238	-0.3105876643718825	0.8318076123215504
1239	0.064318183121103	0.6886986251420297
1240	0.07394087595143199	0.7650508578319026
1241	-0.753284779666483	0.578621539832018
1242	-0.8868712434069945	0.6663376883913416
1243	-1.188323307476152	0.7055667021539965
1244	-1.2513031177627376	0.7479245966979867
1245	0.28188747202008285	0.76593400701797
1246	0.7264765769890897	0.7623948270000911
1247	-0.11641591891545522	0.861252944133632
1248	0.801419262349596	0.765204378410953
1249	-0.11938025251993921	0.8089093001315528
1250	0.49155932798648394	0.8336372253448385
1251	-2.8274992783723394	0.6183923954276023
1252	-2.8887927968302676	0.7511711371960417
1253	0.9998628237547391	0.7795102871514819
1254	1.6961114263505033	0.7343770662809181
1255	0.03144702651459687	0.7753635125093776
1256	-0.5462172012669709	0.7235963024216765
1257	0.2306737713821798	0.8059923998707035
1258	0.21269861762908862	0.8044555351704243
1259	-1.5426933064204977	0.6772394258236062
1260	-0.30624631270749314	0.7548764243431663
1261	-0.37668529075693397	0.9621677886188357
1262	-0.7026901422891321	0.9165401120687584
1263	-2.292775495082979	0.7583537382797076
1264	-2.2581689862363405	0.6405026704481609
1265	-1.4462820796441906	0.7713770942923899
1266	-1.4255392475538027	0.9175500543320005
1267	0.20372472876873912	0.7388671265803923
1268	0.21779848623833034	0.8076299384803104
1269	-0.1916038736029795	0.8540385526962461
1270	-2.2698932693967584	0.8522624257918897
1271	-0.4064671428556958	0.7115864654441624
1272	-0.3849480637966332	0.8193521623857508
1273	0.38206310961631657	0.8057509958188627
1274	0.6276293767269937	0.9040460337310324
1275	0.22076684627484958	0.7907933789291852
1276	0.1285195963452758	0.527454937424497
1277	-0.07380229560490369	0.8121393287355381
1278	-0.05074242706750836	0.7209577892220504
1279	0.11107252889177335	0.7967855746757523
1280	0.18174303260785854	0.7669195738195023
1281	-1.088517684595794	0.6674983909005815
1282	-2.1029219786762465	0.7125835388223238
1283	-2.0864487839754338	0.9125355015041934
1284	-0.8931670756543051	0.7663332846901821
1285	-0.5100598318975346	0.9161969586028035
1286	-0.48326708904949944	0.6567592351578521
1287	0.19519910988234526	0.8352878516082103
1288	0.16171310044846401	0.7208163385317693
1289	-2.1897091517230796	0.3262130030175218
1290	-0.6713373119757721	0.6467132426214183
1291	-0.664304737965723	0.9644618429733853
1292	-1.280410159788466	0.8219571560304213
1293	-1.3169427491029762	0.7877425221526411
1294	-1.286701059931714	0.8438370210025412
1295	-2.375207135564919	0.7346007147318958
1296	-2.3563778129223985	0.4503090934659423
1297	0.07998724389383685	0.7722974595617397
1298	0.0724842234451835	0.7480377984666177
1299	0.16127619370499963	0.8406631232848957
1300	-0.3021166181338027	0.82699371734103
1301	-1.1846611160723501	0.9073055661127495
1302	-1.217167668829969	1.0166053384173148
1303	0.13423557718917492	0.8083265895677924
1304	0.1069109068685116	0.7201968306399121
1305	-1.1185140978057866	0.7975717504891663
1306	-1.15361965877658	1.0414784882087882
1307	0.10959168156933895	0.7464594903145371
1308	-1.775180726127093	0.8824306191479034
1309	-1.760626551624674	0.75994179974478
1310	0.0865948573338205	0.8604927411970311
1311	0.043755682376089816	0.8048035575567738
1312	0.049389195864891496	0.7359562004507939
1313	0.001553804567384517	0.7855724534431926
1314	-0.046512306462462516	0.7186175278301568
