# Supplementary material for: Spatial biology using single-cell mass spectrometry imaging and integrated microscopy
Source: Nat Commun. 2025 Oct 15;16:9129. doi: 10.1038/s41467-025-64603-8 (PMC12528677; doi:10.1038/s41467-025-64603-8)
Supplement: Supplementary file 4 — Source Data [file 41467_2025_64603_MOESM4_ESM.zip › figure_6c.csv]

	0	1
0	0.26346374	1.0401343
1	0.6510014	1.2609978
2	0.80224913	2.6947236
3	0.35730672	1.5608937
4	0.5864317	1.3084557
5	0.22650625	1.2428083
6	0.5953674	2.5082324
7	0.7350623	2.7925646
8	0.60368395	2.6893036
9	0.31772423	1.2464136
10	0.5895673	2.6879497
11	0.37912416	1.225277
12	-0.7977455	2.6436012
13	0.6893923	2.6646652
14	0.7108175	2.418999
15	0.6134609	2.7152052
16	0.31311408	1.2005502
17	0.623214	2.758051
18	0.80077857	1.5141233
19	0.6189174	2.6344032
20	0.5972944	2.6656942
21	0.51795185	1.2431138
22	-0.3192616	1.3717244
23	0.40112305	1.2499291
24	0.3725158	1.2073321
25	0.2564525	1.0718365
26	0.2878681	1.8041883
27	0.29759628	1.1947252
28	-0.41614118	1.7785771
29	0.5708794	2.621199
30	0.56544036	2.5662541
31	0.5865011	2.6063128
32	0.6743724	2.460551
33	0.5925359	2.6262138
34	0.4038496	1.4544411
35	0.6068838	2.690636
36	-0.733079	2.4508429
37	-0.6907705	2.3795002
38	-1.1549573	2.6987762
39	-0.47274965	2.2720764
40	-0.93245476	2.5262349
41	-1.2427146	2.7914963
42	-0.75431764	2.4227054
43	-0.6067333	2.4378743
44	-0.7237151	2.4809067
45	-1.165944	2.6755562
46	-1.0103239	2.5519235
47	-1.1948773	2.705226
48	-1.0428828	2.708348
49	-1.0996616	2.733771
50	-1.1294701	2.7384067
51	-1.2630664	2.8467095
52	-1.1814389	2.7483258
53	-1.0797163	2.6952062
54	-1.3439114	2.8218224
55	-1.1688979	2.659371
56	-1.9431652	2.3047354
57	-1.3155272	2.5743008
58	-1.7963333	2.4547842
59	-3.121284	2.2369413
60	-1.3414036	2.8236213
61	-2.220312	2.327628
62	-1.028161	2.75885
63	-1.6515095	2.5533442
64	-1.234297	2.8572285
65	-3.8330636	2.3956158
66	-3.824215	2.3945968
67	-1.5362095	2.5046053
68	-1.3864913	2.9685197
69	-1.675441	2.5166428
70	-3.7598052	2.3850214
71	-1.3060335	2.7919252
72	-2.3563251	2.1161485
73	-2.3936183	2.192636
74	-2.545216	2.8964875
75	-0.6578342	2.469743
76	-2.2830358	2.285073
77	0.56404483	2.5529382
78	-2.6392455	2.3320034
79	-1.7869323	2.502897
80	-2.1934981	2.3016615
81	-1.0598013	2.824537
82	-1.9558845	0.42242697
83	-0.8968299	2.8403673
84	-2.469396	2.1573012
85	-1.101672	2.763852
86	-2.1666133	2.3021705
87	-4.083845	2.3365204
88	-2.6315722	2.321565
89	-1.395062	2.642578
90	-3.9220195	2.3177545
91	-2.395465	2.117786
92	-2.1942415	2.303157
93	-3.9588327	2.4942853
94	-2.2638886	2.2740812
95	-3.1708822	2.3609574
96	0.58987814	3.1395862
97	-1.7121189	2.6828926
98	-1.848327	2.5005944
99	-2.9623075	2.2158809
100	-3.0354738	2.2046697
101	-2.5497513	2.196251
102	-2.8395572	2.354094
103	-2.6979866	2.45297
104	-3.0406666	2.2717836
105	-3.0635674	2.343964
106	-3.0244823	2.2888827
107	-3.7345045	2.383279
108	-4.063	2.3671792
109	-3.740298	2.4289198
110	0.58463794	2.627455
111	-4.0455623	2.3923337
112	-3.2007635	2.3287973
113	-2.6816006	2.3628285
114	-1.3794373	2.895634
115	0.055123955	2.8580163
116	0.7500121	2.7955499
117	-4.196832	2.383002
118	-3.6199946	2.4525168
119	-4.1959543	2.3673792
120	-3.5264473	2.474549
121	-3.7611575	2.4476523
122	-3.8594882	2.4115903
123	-2.390888	2.4174883
124	-2.913533	2.3996654
125	-3.3148177	2.2667778
126	-3.4552844	2.3745725
127	-3.1230862	2.2519286
128	-3.542148	2.429616
129	-2.6173995	2.4064214
130	-4.2834377	2.3916204
131	-3.124234	2.312153
132	-3.1266928	2.295233
133	-2.8846645	2.188338
134	-2.784615	2.1797006
135	-2.5650706	2.6073732
136	-3.4906938	2.4146452
137	-3.136824	2.2175784
138	-2.26708	2.3822334
139	-2.3842635	2.4915931
140	-1.2979231	2.999619
141	-2.5315216	2.4794903
142	-2.1805553	2.6936593
143	1.4551144	14.38199
144	-0.022331817	2.8300743
145	-0.2258939	2.9151106
146	-1.7967161	2.7957056
147	-2.9614222	2.469521
148	1.1823982	3.203756
149	-3.015749	2.424305
150	-3.993744	2.400952
151	-4.2142057	2.3711336
152	-2.3956492	2.6373422
153	-2.142724	2.6599455
154	-4.223487	2.375268
155	-2.0690038	2.757748
156	-4.218211	2.3820286
157	-2.4618165	2.7266507
158	-2.7000453	2.5474815
159	-3.070733	2.5831606
160	-2.8747697	2.7355552
161	-3.0218015	2.547905
162	-1.9139601	3.0318987
163	-2.570457	2.6117969
164	-4.3337197	2.3733957
165	-4.271148	2.4483697
166	-1.8178978	3.0421832
167	-2.2069602	2.8102276
168	-2.8769794	2.756722
169	-2.7892492	2.8958457
170	-4.0487638	2.3501909
171	-2.2625186	2.9131918
172	-3.2316926	2.5715456
173	-3.251083	2.5416713
174	-3.1011825	2.6161418
175	-3.546821	2.537006
176	-3.5057087	2.5841417
177	-3.5787387	2.62983
178	-3.4262018	2.566992
179	-3.4397268	2.546628
180	-3.6677866	2.5145998
181	-1.9912738	2.7874458
182	-4.0136986	2.482075
183	-3.8254807	2.4343388
184	-3.889939	2.431455
185	-2.0476162	2.5714943
186	-3.6559973	2.393774
187	-2.4331317	2.9408283
188	-3.5907135	2.722712
189	-2.2034247	3.0753586
190	-3.594851	2.6700141
191	-2.8129408	2.6740797
192	-3.6072586	2.6288834
193	-3.1609285	2.3579092
194	-3.0779357	2.4803932
195	-2.7607226	3.1275065
196	-1.8710387	3.301833
197	-3.1319513	2.4939046
198	-2.0758455	3.2800741
199	-3.0032606	2.9255087
200	-3.192255	2.2498348
201	-3.1235628	2.3743765
202	-3.1295536	2.4224248
203	-2.3862069	3.3486416
204	-3.678571	2.4699535
205	-3.0245743	2.8964984
206	-2.688287	3.1680086
207	-4.215084	2.492603
208	-2.268629	3.3476481
209	-3.4247808	2.2374136
210	-2.5131626	3.1723163
211	-4.285191	2.4066112
212	-3.1707475	2.4507253
213	-2.5074427	3.2735465
214	-2.1346545	3.4331594
215	-2.487734	3.3432503
216	-2.291487	3.4008155
217	-3.6586478	2.81359
218	-2.3572478	3.2476714
219	-4.0177956	2.5536342
220	-3.3356373	2.4962447
221	-2.8177352	3.0976644
222	-2.9652493	2.956041
223	-2.770342	3.0022216
224	-2.3810213	3.3622572
225	-2.7801707	3.096936
226	-2.1829135	3.4274411
227	-4.251224	2.4400022
228	-2.65749	2.6864555
229	-4.02438	2.4968429
230	-2.922245	3.001075
231	-2.2188668	3.3788269
232	-3.5091832	2.7459013
233	-2.9353387	2.8010447
234	-2.8837552	3.1313477
235	-1.9560106	3.244769
236	-3.1191602	2.8977945
237	-2.257717	3.3950772
238	-1.9691572	3.3548732
239	-2.4898753	3.2840617
240	0.7340255	2.8102572
241	-2.4968839	3.2982042
242	-3.1306877	3.1679256
243	-2.938129	3.0374985
244	-2.0578363	3.407198
245	-3.2948716	3.1309693
246	-3.175419	2.9521558
247	-1.7788844	3.3160393
248	-3.3340113	3.0382857
249	-2.0627694	3.2712882
250	-3.225611	3.0728004
251	-3.2166615	3.10313
252	-1.7008245	3.1882188
253	-1.5584466	3.0808256
254	-2.0884354	3.3041723
255	-1.9676831	3.2915664
256	-2.8119977	2.8720767
257	-2.6283011	2.3997173
258	-2.095838	3.2328315
259	-1.9590888	3.3304408
260	-3.7074518	2.7981346
261	-2.8456376	3.019123
262	-1.7163798	3.2991982
263	-1.8313023	3.3042653
264	-2.8337107	3.0983121
265	-3.6264403	2.7757514
266	-2.5887587	3.2493057
267	-1.4429535	2.9851744
268	-3.6335588	2.9400084
269	-3.3644867	3.0195053
270	-4.2837825	2.4011996
271	-1.4703429	2.9597242
272	-2.032878	3.3669176
273	-1.8882314	3.3419797
274	-3.5696204	2.763559
275	-1.4334403	2.8961847
276	-1.1258291	2.7089038
277	-2.0266826	3.345718
278	-3.5437338	2.8225791
279	-3.2927108	3.107142
280	-3.587072	2.877979
281	-2.5818384	3.244929
282	-1.4117079	2.8706455
283	-2.7455328	3.1450162
284	-1.9828085	3.3082802
285	-2.2987313	3.3254373
286	-3.278863	3.0803702
287	-3.3229997	3.054047
288	-3.0811841	2.437075
289	-2.3878334	3.3417752
290	-2.6659563	3.095656
291	-2.7248974	3.0823953
292	-3.371413	3.0016422
293	-2.5720751	3.1930587
294	-4.32039	2.3814456
295	-3.0620933	3.0107574
296	-4.277842	2.4151695
297	-1.6834986	2.968976
298	-2.4321618	3.3231955
299	-2.8315876	2.887315
300	-2.3305514	3.3387764
301	-2.708976	3.1154099
302	-1.7297313	3.4049194
303	-2.6035798	3.166814
304	-2.70384	3.1613188
305	-1.8827217	3.287915
306	-2.7516255	3.0286918
307	-2.2721734	3.237223
308	-2.2534506	3.3482716
309	-1.353659	2.8655338
310	-2.3080509	3.2651644
311	-3.351005	2.9564185
312	-2.1262007	3.3851151
313	-3.5406275	2.7560694
314	-3.514286	2.8354418
315	-1.820472	3.2682543
316	-1.9009101	3.3110645
317	-1.4653343	2.9437542
318	-3.2485354	3.093271
319	-4.28094	2.4096246
320	-1.6724503	3.0489297
321	-2.1605794	3.4214544
322	-1.7455373	3.2398877
323	-1.6690397	3.2945623
324	-2.7385254	2.9261677
325	-2.8891628	3.0450063
326	-4.2071567	2.4438043
327	-1.8864255	3.293946
328	-4.2754745	2.412997
329	-2.6318638	3.087159
330	-3.6644611	2.6585171
331	-3.8213418	2.6756723
332	-0.9191166	2.9611793
333	-2.2815301	3.3906076
334	-2.0567389	3.3998632
335	-2.2778065	3.4182453
336	-3.7330725	2.737982
337	-4.1202354	2.5335553
338	-2.3484855	3.4126353
339	-2.9810832	2.960077
340	-2.284792	3.4901583
341	-4.2806034	2.4037387
342	-2.1869292	3.4626698
343	-2.2786992	3.4338868
344	-2.2809873	3.4443662
345	-2.5281248	3.3691375
346	-2.2084346	3.3773477
347	-4.2664356	2.4240775
348	8.960546	7.85449
349	11.485897	3.3586733
350	9.028683	7.7945013
351	11.959286	3.1231177
352	8.974887	7.8497105
353	11.638068	3.2674603
354	12.863127	2.7817917
355	12.748108	2.8829112
356	8.853686	7.9556684
357	8.7163315	7.913174
358	11.842423	3.028921
359	11.03419	3.7803621
360	11.51408	3.3362985
361	12.839013	2.8036814
362	8.852299	7.972488
363	9.07074	7.72365
364	9.051959	7.7604656
365	8.891279	7.9343576
366	9.057818	7.7659297
367	12.037979	2.918379
368	8.700042	8.146443
369	11.988066	2.9575632
370	12.264583	3.0340772
371	8.9242325	7.9086776
372	8.929523	7.8884325
373	8.600309	8.152709
374	8.714732	7.9515805
375	8.524253	8.311981
376	12.227576	3.0733185
377	12.901165	2.7541883
378	8.170989	8.317507
379	11.337109	3.5661976
380	11.398892	3.5145605
381	8.723612	8.093865
382	11.894219	2.908274
383	8.989126	7.8260746
384	10.167725	4.601583
385	11.646863	3.1956062
386	11.111973	3.7444654
387	8.747556	5.148816
388	10.742956	4.11274
389	8.658809	8.177208
390	10.023157	4.7891607
391	9.044478	7.7451806
392	8.914395	7.8841677
393	11.819176	2.402475
394	8.994422	7.813829
395	12.882782	2.7668343
396	8.781332	8.04406
397	8.970711	7.7072935
398	12.894717	2.7568493
399	10.580692	4.292462
400	12.92119	2.7332957
401	9.009164	7.789051
402	11.798837	2.3465352
403	12.8748255	2.7686305
404	12.887016	2.7701292
405	8.664621	8.144801
406	8.593107	8.234732
407	11.804222	2.3700066
408	11.79933	2.3481958
409	11.317991	3.5889428
410	8.86927	7.952737
411	8.896165	7.904916
412	12.779789	2.844983
413	12.793179	2.842958
414	8.896872	7.9265437
415	11.808297	2.3557746
416	8.43228	8.321821
417	8.906736	7.975483
418	12.876279	2.7766497
419	8.77045	8.05551
420	8.657798	8.136501
421	11.341246	3.5481212
422	8.456889	8.358285
423	8.464852	8.412461
424	8.981193	7.8396087
425	8.640369	8.155982
426	11.861207	2.6918526
427	11.834989	2.4543865
428	12.844049	2.785295
429	8.172692	8.612856
430	10.848661	3.8513677
431	11.799316	2.414607
432	8.8714695	7.9486084
433	9.07759	7.7181735
434	8.554916	8.262643
435	8.892316	7.926732
436	8.527487	8.457905
437	8.209256	8.529062
438	8.875413	7.9475985
439	8.442374	8.397926
440	12.849261	2.796595
441	8.120294	8.722727
442	8.510581	8.30377
443	8.276477	8.537841
444	8.668251	8.1434765
445	8.180359	8.712438
446	8.596188	8.240912
447	8.3469925	8.512915
448	8.139467	8.760717
449	8.127741	8.683611
450	8.550963	8.233973
451	8.393301	8.45162
452	8.4467945	8.365632
453	8.172018	8.519675
454	7.536503	9.536248
455	8.2752	8.57386
456	7.611271	9.364027
457	8.263809	8.5688095
458	8.119264	8.705001
459	8.239194	8.429179
460	8.060808	8.675543
461	8.241002	8.627728
462	7.7242146	9.147622
463	8.308416	8.550497
464	11.430654	3.5016365
465	7.3852315	9.585085
466	7.6112885	9.408084
467	8.167398	8.672708
468	8.085098	8.661426
469	7.0627923	9.154043
470	12.747117	2.8369925
471	6.983322	9.049826
472	8.051955	8.862721
473	7.383514	9.504345
474	8.11117	8.795967
475	7.890851	9.040994
476	12.417285	3.0345247
477	12.822146	2.8260803
478	8.295937	8.53662
479	7.818843	9.038048
480	8.178569	8.694169
481	8.044863	8.783221
482	7.980918	8.894861
483	7.005842	9.087569
484	12.428277	2.9850624
485	7.522599	9.505843
486	7.505781	9.558547
487	7.2467756	9.82026
488	7.4830804	9.663754
489	12.86601	2.7817042
490	7.0135207	9.073601
491	7.675629	9.377964
492	7.5857525	9.496059
493	7.5637913	9.5560465
494	12.4407015	2.9986768
495	7.888288	9.03217
496	7.7275577	9.223859
497	11.235695	3.6362724
498	7.6556253	9.43145
499	7.6879315	9.307167
500	7.59837	9.464963
501	7.0787296	9.177213
502	7.5444818	9.506838
503	12.4944515	2.981383
504	11.361434	3.551734
505	7.4439354	9.679677
506	7.53378	9.453377
507	12.636874	2.9528441
508	7.460725	9.61496
509	7.8603244	9.088701
510	6.91084	9.1584215
511	7.384462	9.614039
512	7.3139467	9.7041445
513	7.4808655	9.620284
514	7.8670473	9.16337
515	7.5060616	9.618075
516	7.515331	9.588077
517	6.7026324	9.6920185
518	6.6672187	9.2767935
519	6.689311	9.133527
520	7.2300735	9.828873
521	12.733931	2.9062798
522	7.468136	9.568315
523	12.604661	2.967734
524	6.8339067	9.21271
525	7.540963	9.587018
526	7.4586124	9.441619
527	7.2601376	9.787049
528	7.0787725	9.893041
529	6.52836	10.069273
530	6.220396	10.470124
531	7.261094	9.631601
532	7.4270964	9.687568
533	7.03589	9.657511
534	12.473687	3.0113282
535	6.4088864	10.05761
536	7.3638	9.715893
537	6.446942	10.026158
538	6.711285	9.545087
539	6.9104104	8.656243
540	6.297301	9.995052
541	6.7394686	10.044399
542	6.026507	8.712121
543	7.138289	9.859997
544	6.6877227	10.032657
545	6.815625	8.787331
546	7.693649	8.466418
547	6.383859	9.362337
548	6.323731	10.081786
549	6.4568343	9.952729
550	6.4989133	9.847374
551	6.540349	10.099633
552	6.246949	10.116246
553	6.351538	10.0740595
554	12.48757	3.0032005
555	7.429347	8.942017
556	8.150536	7.9904037
557	6.1788025	10.380173
558	6.2061825	10.0623255
559	6.287036	10.222769
560	6.6176357	8.781731
561	6.1676917	9.814733
562	6.1662755	10.219494
563	6.2670045	9.766761
564	5.1215134	12.446358
565	5.823811	10.407033
566	5.2117047	12.3114805
567	7.646701	8.717342
568	6.2470884	10.191909
569	6.126204	10.377867
570	6.3564525	9.620175
571	6.1588616	9.599066
572	6.0165906	10.064148
573	6.1912665	10.102326
574	4.968468	12.533261
575	5.197585	12.609669
576	6.1601033	10.349346
577	6.138944	9.8518
578	6.335705	10.169122
579	5.087999	12.461179
580	5.086875	12.476876
581	6.7875876	8.830454
582	4.671213	11.552414
583	7.736708	8.36358
584	6.3392224	10.266463
585	6.187203	10.303142
586	6.2255363	10.281183
587	5.0046	12.633536
588	5.10548	12.59793
589	8.039351	8.017055
590	6.039814	10.351857
591	5.7053814	9.79814
592	3.8653276	11.758984
593	6.7187247	8.799641
594	6.2301164	9.247573
595	6.0704303	10.370761
596	5.1017456	12.944695
597	7.1882772	8.502912
598	11.429451	3.4222114
599	4.522613	11.885517
600	3.9925985	12.183689
601	5.1213713	12.832291
602	6.1444716	10.3541355
603	3.867412	12.348208
604	5.1463413	12.646993
605	5.1260195	12.832032
606	11.51097	3.3749533
607	4.808994	11.266993
608	5.094747	12.6278925
609	5.0988894	12.913068
610	7.1818023	8.5483
611	6.9703593	8.800937
612	4.562987	11.745495
613	5.0705657	12.722909
614	6.1091394	9.972286
615	3.5653915	12.404956
616	7.548824	8.360457
617	6.301628	10.098941
618	4.531878	11.630459
619	6.7959056	8.610917
620	6.4098063	10.1264515
621	3.8848495	11.762489
622	4.8745856	12.919715
623	5.8633533	9.133974
624	6.505326	8.943011
625	7.6411138	8.443552
626	11.530804	3.392581
627	5.899188	9.578393
628	5.70386	9.942472
629	5.054024	12.853239
630	5.917884	9.984513
631	6.2507467	9.710486
632	3.8778117	11.864681
633	6.7937493	8.896972
634	4.8444715	11.178847
635	5.9796886	9.301692
636	4.7271056	11.456323
637	6.6366663	9.116459
638	7.555066	8.427575
639	11.623247	3.255583
640	3.9610252	11.7660475
641	4.5048327	11.773432
642	4.5006537	11.609967
643	6.0639615	9.119533
644	4.6061344	11.509724
645	4.725304	11.78432
646	6.2899947	9.738275
647	4.2336926	12.324521
648	6.4067483	9.056311
649	4.565296	11.747753
650	5.1166973	12.938779
651	5.8894196	9.317004
652	6.262766	9.1149025
653	3.6309369	12.435549
654	6.855877	8.680234
655	4.97674	12.290122
656	3.0982172	13.700495
657	4.6535416	11.480849
658	3.9371352	12.347864
659	4.2163463	12.581469
660	3.01905	12.505151
661	11.770247	3.183578
662	4.7464066	11.20741
663	7.701091	8.358534
664	3.8058019	11.754267
665	5.161379	12.744093
666	3.2189195	13.647241
667	4.1432085	11.7631235
668	2.9586802	13.50665
669	7.099763	8.617396
670	11.860804	2.5559797
671	4.4487953	11.842886
672	3.8679092	12.415428
673	3.5417476	12.358591
674	7.0428104	9.188245
675	6.920893	8.596472
676	4.123074	11.648824
677	3.4560695	12.32685
678	2.8655987	12.152274
679	8.069549	8.128426
680	3.4178045	11.934824
681	3.7917428	12.067077
682	3.6022234	12.484682
683	6.3014345	9.887193
684	3.6151679	11.85254
685	2.8567855	12.161675
686	5.5770745	9.876556
687	4.472655	11.874956
688	3.7352772	13.704281
689	4.603941	11.670973
690	3.2639563	14.035608
691	4.420658	11.518934
692	7.7508917	8.5137615
693	4.9819922	13.387496
694	3.91118	12.020712
695	3.9777172	11.843025
696	2.1824594	12.102364
697	2.639762	12.269514
698	3.707464	11.881714
699	6.14805	9.294536
700	3.7134116	12.486789
701	6.4314384	9.67989
702	5.9084287	10.394171
703	7.185732	8.471999
704	6.535545	9.504396
705	11.500843	3.3622882
706	1.8831371	11.920507
707	4.2565217	13.676616
708	6.9217706	8.77297
709	6.332042	9.430064
710	3.8263268	13.351331
711	11.836268	2.4220324
712	3.9073143	12.5277
713	3.7043104	12.599455
714	3.3318627	12.783328
715	6.4953127	9.268982
716	5.8857675	9.669276
717	11.8427305	2.3783956
718	2.7070327	12.108505
719	7.3515363	8.767084
720	4.95706	12.7283
721	3.5602696	13.4789095
722	4.3812594	11.975518
723	7.016027	8.851229
724	7.5768986	8.475946
725	3.0562932	12.211614
726	3.48977	12.62997
727	7.4486604	8.443321
728	4.494381	11.918109
729	3.9619884	12.617434
730	3.44198	12.129088
731	1.8642079	11.893962
732	6.9096885	8.734647
733	6.2449265	9.078529
734	11.81125	2.3619707
735	3.4141974	12.42407
736	1.8162601	11.921543
737	2.7011352	12.177958
738	8.023163	8.691833
739	11.789024	2.3648663
740	6.7713814	9.251171
741	5.811395	9.824828
742	4.4399962	13.306915
743	3.247487	12.449335
744	3.381438	12.196511
745	8.07948	5.6519165
746	3.8849761	13.239378
747	3.571145	12.146847
748	1.8825438	11.89287
749	3.396654	12.307331
750	5.824379	9.83699
751	6.854694	9.009997
752	3.7370148	13.342046
753	6.7676773	9.081841
754	6.6850076	9.183812
755	6.788278	8.928761
756	8.000816	5.667759
757	7.14615	8.520196
758	11.813258	2.3983054
759	3.515082	14.09713
760	4.4983277	13.054589
761	6.975962	9.094021
762	6.7304068	9.177597
763	4.0089383	13.699614
764	4.616994	13.755822
765	4.209891	12.82289
766	2.8229878	12.183073
767	6.308639	9.193776
768	6.8669577	8.7125
769	6.7499256	8.738275
770	3.8328137	12.885667
771	4.388566	12.964201
772	3.68385	12.595518
773	6.678719	9.125355
774	2.358476	12.12498
775	6.8106227	8.614173
776	7.3795686	9.258646
777	4.1948266	12.604349
778	6.9448924	8.969189
779	6.1165814	9.076179
780	4.3811483	12.928518
781	2.8256245	12.143369
782	1.9293169	11.943277
783	4.05371	12.670341
784	2.6082125	12.240752
785	6.8634067	9.036397
786	7.1158743	8.521353
787	5.845402	9.735404
788	11.80802	2.363449
789	4.1396384	13.17434
790	5.8473735	9.788562
791	6.1298037	9.262228
792	3.9942799	13.416971
793	4.3282247	13.108784
794	4.086243	13.402089
795	7.3622355	8.868527
796	6.9608736	8.883206
797	2.8609135	12.206314
798	4.3387914	13.325937
799	2.5188875	12.094028
800	6.574034	5.9542265
801	8.174714	5.6495514
802	3.4256077	13.4409075
803	2.2661479	12.084336
804	6.728697	8.75527
805	7.541569	8.266929
806	2.131396	11.980159
807	6.6143975	9.166401
808	11.803585	2.3880427
809	7.9966364	5.636858
810	2.6820018	12.305636
811	4.4426594	13.080283
812	4.33085	13.624441
813	6.8300037	8.7182455
814	3.7576718	13.365671
815	5.8711314	9.782302
816	4.2672424	13.512724
817	3.596803	13.597691
818	4.760281	13.004672
819	4.0431952	13.627502
820	6.642749	9.38261
821	7.178068	8.509727
822	7.385496	8.311665
823	6.1234913	9.123043
824	3.5542982	13.51638
825	2.954927	12.262655
826	6.4059563	9.322957
827	3.8611639	12.276432
828	4.366952	13.243469
829	4.1777534	13.145307
830	3.7799106	12.931026
831	3.8333185	12.921427
832	6.415201	9.497157
833	3.5550635	13.466067
834	1.9833084	11.956955
835	4.250895	13.518895
836	5.977621	9.387804
837	5.781023	9.616576
838	6.531146	8.9427
839	2.4698052	12.351906
840	4.295467	13.2988
841	3.7273114	13.604254
842	6.45089	9.255849
843	6.0936427	9.582363
844	4.998113	13.289356
845	6.31365	9.363182
846	2.8699074	13.537127
847	6.2695	9.787626
848	6.4569087	9.183085
849	4.399195	12.9864
850	2.4076726	12.066196
851	5.9225726	9.784719
852	6.6595006	9.223028
853	3.4420443	13.518396
854	6.3044596	9.174116
855	7.7752876	5.539808
856	3.6290512	12.570993
857	3.859481	13.334929
858	4.958436	13.479367
859	4.182179	13.173429
860	6.204042	9.519354
861	6.440597	9.444566
862	6.532338	9.135356
863	4.1319656	13.352774
864	3.4713457	12.866992
865	2.9623759	12.535256
866	3.421517	12.569606
867	6.517922	9.307427
868	3.6291103	12.642222
869	6.4769816	9.163788
870	3.3297772	13.39328
871	9.2465105	4.662583
872	3.041128	12.716483
873	3.4357128	12.347054
874	4.9203467	13.37942
875	4.3505125	13.872951
876	5.876452	9.69524
877	7.1359425	8.501808
878	4.064635	13.492434
879	6.0192866	9.4405775
880	3.3019304	12.35444
881	3.475772	12.281072
882	3.1241708	12.549195
883	6.571017	8.92831
884	6.177715	9.301531
885	6.0333714	9.2419405
886	6.8128986	8.67421
887	8.415802	5.3414874
888	4.1355786	13.449524
889	3.2853847	12.333221
890	3.127011	12.423474
891	4.4654546	7.1454163
892	3.5764644	12.830263
893	5.0284925	13.343736
894	6.5054355	9.016185
895	3.7717369	12.973801
896	3.2565076	13.160901
897	4.284873	13.082638
898	2.3284974	12.069005
899	4.0938034	13.356957
900	3.1174793	12.810247
901	2.0380528	13.225888
902	6.15923	9.36631
903	6.699618	8.776225
904	6.3944592	9.185881
905	3.09951	13.031484
906	6.707667	8.764883
907	2.0352633	14.108193
908	3.9753234	13.79183
909	6.0225368	9.455879
910	4.513	7.1230574
911	4.482754	7.1559057
912	3.1581607	13.770943
913	3.352758	13.267473
914	6.6851296	8.978228
915	3.4834359	13.203739
916	7.5745144	5.591725
917	3.1270423	13.09628
918	8.403506	5.320185
919	3.5288448	13.621005
920	6.3867326	9.198606
921	7.4336276	8.477242
922	4.5084605	13.087822
923	1.8977526	13.328442
924	6.528798	8.936702
925	3.4908702	13.062474
926	2.5777717	12.991226
927	6.31435	9.087633
928	6.079766	9.434968
929	3.133391	13.415757
930	6.0825086	9.31262
931	7.0691714	8.584735
932	6.603885	9.121516
933	6.953362	8.593781
934	2.989948	12.51536
935	2.8076913	13.674315
936	7.323187	6.4317226
937	7.8514123	5.559478
938	6.451973	9.109794
939	6.110439	9.345228
940	6.619793	8.893293
941	8.035322	5.5951123
942	3.6520007	13.767335
943	1.9144597	11.944405
944	4.373503	13.083436
945	2.5943642	13.713463
946	7.367214	6.508628
947	3.1843035	13.7811165
948	6.262127	9.350626
949	7.3637123	6.446495
950	7.3610044	6.401244
951	4.4243045	13.67486
952	6.5092	10.105817
953	1.5909828	12.0147705
954	5.910168	6.0692797
955	1.9099684	13.7262125
956	3.3297868	12.752002
957	4.6053433	13.941626
958	3.2172592	13.304336
959	2.9028862	13.375885
960	7.3413043	6.3965373
961	3.6488073	12.724708
962	8.064871	5.3278985
963	7.349298	6.4994106
964	3.3725333	14.242683
965	6.2711043	9.038407
966	2.8283832	12.952758
967	1.8239076	13.469535
968	3.546976	12.842146
969	6.001138	10.545871
970	5.576594	10.404464
971	2.9474554	12.450885
972	7.3492675	6.582865
973	6.457342	9.239665
974	6.219967	9.841292
975	7.381161	6.4817824
976	7.428742	6.373814
977	6.355469	9.198721
978	4.3377643	13.750214
979	3.844926	13.223562
980	3.9430816	13.514803
981	7.336539	6.501146
982	3.2459505	13.064499
983	4.0295916	13.718453
984	4.695031	13.343376
985	3.8883588	14.318545
986	2.5607939	12.425611
987	1.8049343	13.514078
988	3.3557355	12.271781
989	6.07014	9.55207
990	4.3001304	13.47897
991	4.282403	13.25321
992	3.445425	14.002444
993	3.5105531	12.93541
994	3.635957	13.030549
995	7.630298	5.645406
996	7.353393	6.563238
997	5.1296268	12.952707
998	4.4718084	13.243333
999	6.381696	9.753192
1000	4.2462754	14.009921
1001	3.3975434	12.75585
1002	6.3017945	8.508217
1003	7.35054	6.514319
1004	3.6393323	13.751015
1005	3.1162493	13.142602
1006	3.2309167	13.829218
1007	4.5013375	12.834912
1008	3.5999165	12.75138
1009	7.351221	6.4712663
1010	4.0933537	13.77037
1011	4.355555	13.278941
1012	4.371979	13.113218
1013	3.4876268	13.092465
1014	6.1997914	8.409369
1015	3.371769	14.024951
1016	7.3706064	6.4820337
1017	2.8908951	13.072773
1018	6.2135596	8.591897
1019	2.0785358	13.510829
1020	3.4802313	13.2670765
1021	6.0302877	9.160751
1022	3.9447966	13.135224
1023	3.2988727	13.4864645
1024	6.5942516	9.562459
1025	6.0373344	9.048787
1026	3.084207	13.237185
1027	6.595453	9.000334
1028	4.5469027	13.700459
1029	4.239246	13.143866
1030	4.1307592	12.743281
1031	4.2550573	12.794045
1032	3.920765	12.910657
1033	3.0196915	13.304108
1034	3.1438355	13.383222
1035	5.103871	12.971326
1036	4.1207504	12.922331
1037	4.287364	13.228642
1038	2.7345893	12.282327
1039	3.78384	12.785998
1040	4.843873	13.177107
1041	2.4088666	13.228282
1042	3.4412022	12.646885
1043	3.4872081	13.910421
1044	1.5702708	11.754961
1045	2.0097058	12.013567
1046	2.5085444	12.514927
1047	6.1063833	9.113205
1048	3.484085	13.581707
1049	3.106666	13.390684
1050	3.796967	13.944262
1051	3.5102344	12.957262
1052	6.014616	9.253007
1053	3.7771502	13.693056
1054	3.9418569	11.702701
1055	3.1731904	13.304559
1056	6.075805	9.145723
1057	4.817694	13.524868
1058	3.2290373	13.63629
1059	3.9495916	12.994317
1060	7.954839	8.331275
1061	6.7103624	8.73658
1062	4.4583654	13.74251
1063	4.3651514	12.922143
1064	4.442733	13.29516
1065	4.3547173	13.790291
1066	3.2039728	13.078126
1067	4.0067153	13.196925
1068	2.3813055	13.147161
1069	3.050564	12.303355
1070	3.1357856	13.394912
1071	4.285529	13.316692
1072	6.346397	8.869532
1073	3.692298	13.372562
1074	4.3230896	13.873971
1075	5.7303147	9.785284
1076	6.0748796	9.219047
1077	7.571382	8.226221
1078	5.051602	13.327882
1079	1.748957	11.926141
1080	4.752128	13.434709
1081	3.4799833	12.756297
1082	2.9763465	12.229365
1083	7.5711427	8.641813
1084	3.779675	13.300533
1085	4.6397643	13.681722
1086	2.1783261	12.109748
1087	3.9114718	13.26549
1088	4.2835903	13.080252
1089	3.0439098	12.730614
1090	2.2726655	12.288572
1091	3.4187207	13.747314
1092	2.5623648	12.275152
1093	6.0640593	9.103654
1094	6.0950584	8.977176
1095	2.5067627	12.905536
1096	6.101949	9.799995
1097	3.9665232	13.363063
1098	4.325168	14.083902
1099	3.1194947	12.985912
1100	3.8582625	12.577122
1101	11.814838	2.4570384
1102	3.7545183	13.159424
1103	2.5574386	12.251605
1104	5.9553704	9.587598
1105	3.9190445	12.644965
1106	3.509082	11.994922
1107	3.3783317	13.563188
1108	3.647217	13.085532
1109	4.5851502	14.089421
1110	6.1231756	10.015632
1111	3.925199	13.009065
1112	5.9560823	10.303838
1113	5.909357	9.754104
1114	6.412405	9.055671
1115	3.202886	12.763205
1116	3.2018085	12.092941
1117	4.4692373	13.893274
1118	3.7258434	13.245816
1119	1.706737	11.969066
1120	1.9613001	11.920069
1121	3.4814508	12.80211
1122	3.2628243	13.570025
1123	3.5160363	13.664532
1124	2.8534844	13.287204
1125	3.8294706	12.90236
1126	3.4958053	12.416934
1127	2.3790045	12.660978
1128	3.9623208	11.777808
1129	3.3788404	13.405921
1130	4.5296907	13.578165
1131	6.0913043	10.257329
1132	4.88838	13.528909
1133	4.403649	12.7468195
1134	4.004522	12.910673
1135	3.8959873	13.821884
1136	4.476179	14.153162
1137	4.038054	13.252559
1138	3.920707	13.15875
1139	5.029137	13.03787
1140	1.2144359	11.459465
1141	1.6881989	11.975485
1142	2.6887555	12.284968
1143	5.898985	9.27042
1144	3.8409643	11.801924
1145	5.7327833	9.799705
1146	2.1931422	13.647533
1147	4.5563397	12.647816
1148	6.1960616	10.098899
1149	5.9107656	9.694963
1150	3.7505898	13.932733
1151	4.050543	14.119416
1152	4.638685	12.82192
1153	4.4440875	12.9964075
1154	2.4931104	12.491895
1155	4.6715384	13.0438385
1156	6.2549458	9.937728
1157	5.083572	12.953313
1158	5.551615	10.367488
1159	4.578805	14.130284
1160	3.854334	12.821841
1161	5.5586495	10.048448
1162	2.5224507	13.869146
1163	4.501593	12.898818
1164	5.113942	12.954018
1165	4.4421334	13.966047
1166	1.7144215	11.907336
1167	1.9770232	12.023978
1168	2.589947	13.353729
1169	6.004916	9.160257
1170	2.5790408	13.308458
1171	3.1711817	13.649326
1172	3.8609796	13.141528
1173	1.9175218	11.931363
1174	4.1126657	13.891248
1175	4.3623447	13.030143
1176	3.0428646	12.559407
1177	1.9677699	11.923423
1178	3.947894	14.044514
1179	4.6934676	12.868196
1180	3.555848	12.6369505
1181	4.043212	13.560726
1182	3.8947875	14.153922
1183	4.7051187	13.168653
1184	1.2652198	11.497761
1185	4.4311724	13.13979
1186	4.1985335	13.404773
1187	2.0331361	12.020428
1188	2.7186573	13.347001
1189	3.5345583	13.635191
1190	2.8785787	13.066468
1191	1.6629623	11.77304
1192	2.2604587	13.210129
1193	3.2928007	13.419776
1194	2.5073986	13.617959
1195	3.7601624	12.809016
1196	2.6676686	13.211188
1197	3.9992037	11.536618
1198	3.9671066	12.962818
1199	3.649447	13.976091
1200	4.515901	14.163563
1201	1.9891514	11.8924
1202	4.81583	13.473046
1203	4.335063	13.220604
1204	3.972878	11.791382
1205	3.7611248	14.170778
1206	3.1519897	13.027126
1207	4.5213227	10.993994
1208	-4.3026495	2.417279
1209	2.596193	13.619526
1210	4.641536	13.16346
1211	3.318411	13.858044
1212	3.1715498	13.454121
1213	1.7335367	11.854861
1214	3.8463001	11.931671
1215	4.499738	14.13429
1216	4.391279	13.516617
1217	4.254059	13.120687
1218	3.6910117	11.881065
1219	4.068561	12.998044
1220	3.4188938	13.620118
1221	3.1359804	13.242986
1222	3.7155893	12.042277
1223	3.9440703	13.735533
1224	3.461486	13.949311
1225	4.2132525	13.412389
1226	2.709262	13.237377
1227	4.564193	14.159032
1228	3.377273	12.665772
1229	3.4272966	12.208555
1230	1.2117962	11.462763
1231	2.1385918	12.145055
1232	4.3701997	13.980073
1233	4.2563295	14.0833025
1234	3.4429343	12.777624
1235	5.1933384	13.05536
1236	1.6047449	11.935482
1237	3.9257903	13.681933
1238	2.578518	13.367455
1239	4.640324	13.27519
1240	3.12147	14.093323
1241	2.8135448	14.268738
1242	1.2034317	11.450277
1243	5.196964	13.010948
1244	3.3821702	13.763802
1245	3.5608559	13.449233
1246	5.2310996	13.104845
1247	3.6047735	13.825806
1248	4.2755666	14.020858
1249	4.2468586	13.4376545
1250	3.1097443	13.83554
1251	2.8720608	13.123849
1252	4.1510205	14.168942
1253	4.6387415	11.634365
1254	1.1927177	11.428211
1255	4.03255	13.679824
1256	5.8738685	9.846085
1257	4.1988573	12.775069
1258	2.908026	14.171706
1259	2.309847	12.480225
1260	2.3356476	13.434914
1261	4.953958	12.43156
1262	3.863026	12.674394
1263	2.314536	13.40222
1264	4.471397	13.693895
1265	4.2976456	14.22781
1266	4.2621045	13.049799
1267	3.1487863	13.427397
1268	2.5615788	13.00848
1269	4.6515493	13.849394
1270	4.3110266	13.626496
1271	4.9112124	12.895973
1272	3.4389825	13.006781
1273	1.9644316	13.696527
1274	2.1514733	13.421304
1275	2.463157	13.382474
1276	3.8861935	11.775892
1277	3.9262936	13.713891
1278	4.187224	14.188169
1279	2.179649	13.396612
1280	4.591414	13.817484
1281	3.7719264	13.081713
1282	3.6824808	12.524381
1283	7.15454	4.3185763
1284	2.6160538	13.5939045
1285	2.0725033	11.898565
1286	7.070725	4.4614553
1287	4.0191064	13.299189
1288	1.5844231	13.684394
1289	4.6254644	13.085324
1290	4.8154235	13.4869585
1291	3.4044518	12.03215
1292	2.0097592	11.886462
1293	3.7329893	12.3617115
1294	4.4315248	13.743
1295	2.6396825	13.55275
1296	3.9386492	13.754982
1297	2.123564	11.910378
1298	7.1807714	4.2939053
1299	7.0056577	4.3394036
1300	3.666182	13.335928
1301	4.259431	13.1666
1302	3.4869616	13.83662
1303	2.1697352	11.940032
1304	4.154381	13.147236
1305	4.843633	13.369822
1306	8.597839	4.955017
1307	3.2440648	13.122212
1308	4.454074	13.649816
1309	1.9688842	13.286864
1310	2.3951507	13.591686
1311	3.9182477	12.558251
1312	6.942684	4.391666
1313	3.7515912	13.41532
1314	3.723627	13.62068
1315	2.8471	13.043145
1316	7.0052457	4.3248544
1317	3.0010223	13.344657
1318	3.0407078	13.424061
1319	2.5697849	13.441372
1320	2.2552505	13.506019
1321	2.3725302	12.397009
1322	2.6701372	13.457613
1323	7.0663567	4.2958384
1324	3.9818337	11.149817
1325	2.0198565	13.613902
1326	2.64124	13.482192
1327	6.7512956	4.3904037
1328	3.1623077	13.425965
1329	1.6469165	13.808336
1330	3.642752	12.747463
1331	2.0182927	13.371324
1332	3.5861185	13.67485
1333	2.048928	12.09499
1334	3.9029512	13.305105
1335	2.7051485	13.817241
1336	1.9499004	13.807294
1337	1.8947283	13.722338
1338	2.314395	13.491393
1339	3.1214054	14.022545
1340	2.2328455	13.383778
1341	2.9940004	12.33107
1342	2.0538862	13.139552
1343	5.042587	6.8062177
1344	3.1322057	13.6633215
1345	3.237106	14.229265
1346	3.2470968	12.656919
1347	3.4609976	13.516319
1348	4.3359656	13.737047
1349	2.8689926	13.58378
1350	4.8990674	13.466159
1351	3.85406	11.285886
1352	2.7622557	12.998723
1353	2.7792127	13.113617
1354	3.9579585	12.815682
1355	2.0165322	11.919829
1356	1.7511461	13.628536
1357	3.9932637	13.358769
1358	3.8358476	11.37979
1359	1.9225849	13.474377
1360	2.8941975	14.090794
1361	4.362787	13.5556755
1362	3.317522	14.025122
1363	5.1107845	12.659672
1364	5.9831166	6.09441
1365	2.4345207	13.525357
1366	3.5222588	13.55868
1367	4.024607	11.102906
1368	3.485648	13.91968
1369	4.03799	13.546887
1370	3.110101	13.631068
1371	3.0337741	13.440864
1372	3.362236	14.09469
1373	3.8560104	11.354263
1374	3.7015343	13.189302
1375	4.7956853	12.977306
1376	4.30273	13.107014
1377	3.2055185	13.761368
1378	3.6015549	14.197411
1379	3.7024105	14.023673
1380	2.279184	13.486737
1381	2.1283166	13.687465
1382	4.3237643	14.178983
1383	3.8225865	11.385964
1384	2.7416766	13.844562
1385	3.4179544	13.98851
1386	4.3225	13.145365
1387	2.8328834	13.404041
1388	2.4134936	13.417738
1389	2.7979982	13.364222
1390	3.856779	11.295477
1391	3.7129343	13.60644
1392	2.524485	13.747109
1393	2.2746465	13.375325
1394	3.213313	14.227295
1395	3.2388911	14.230331
1396	3.164184	12.878104
1397	4.592923	13.2192955
1398	3.750145	13.485578
1399	2.1925883	13.78728
1400	3.4183664	13.386535
1401	3.877532	11.37833
1402	2.8320196	13.556528
1403	3.810415	11.348828
1404	3.843625	11.428834
1405	3.3045342	13.922681
1406	3.8730836	13.08423
1407	2.9351695	13.977333
1408	4.6587005	13.718469
1409	2.874391	13.920307
1410	3.4973395	14.193491
1411	2.1455162	14.089449
1412	2.3928685	13.487592
1413	5.1487017	12.948137
1414	2.3712249	13.50438
1415	4.8162446	13.388779
1416	3.108252	13.706588
1417	3.4669373	13.752293
1418	3.9953947	13.236575
1419	2.4754162	13.160936
1420	4.9429793	13.343748
1421	5.2149434	12.941688
1422	3.9295337	13.502512
1423	3.018099	13.203849
1424	4.3331766	13.201361
1425	3.8932095	11.914719
1426	3.7244544	13.343456
1427	3.6274023	12.836147
1428	2.1335144	13.48059
1429	2.8310604	13.810449
1430	5.1561356	12.9421015
1431	3.1551979	14.140568
1432	2.7136016	13.487752
1433	3.4615643	13.092499
1434	2.4950569	13.323984
1435	4.0858836	13.665217
1436	3.9116695	13.315008
1437	4.621476	13.548267
1438	3.333724	14.1584635
1439	3.701694	12.024819
1440	3.8483644	11.838647
1441	3.111373	14.316416
1442	2.9487088	13.042453
1443	3.1688764	13.819484
1444	4.476306	12.294429
1445	4.4291477	12.67609
1446	2.8871145	13.9317465
1447	3.0508208	13.760452
1448	2.1367087	13.429524
1449	3.6711767	13.508272
1450	3.9077604	11.853037
1451	1.8144219	13.535605
1452	3.3206875	13.452006
1453	4.2246194	12.997718
1454	3.0296066	13.508531
1455	3.015201	14.340835
1456	1.8989387	13.483757
1457	3.7404637	13.331668
1458	3.423316	14.0954895
1459	3.4033418	13.38817
1460	3.990618	11.984984
1461	1.9664237	13.355901
1462	3.1365845	13.038473
1463	2.9841228	13.731456
1464	3.2820983	13.465352
1465	1.976689	13.497704
1466	3.4846108	13.794349
1467	3.6956446	11.894134
1468	4.0034966	11.894974
1469	2.352682	13.902669
1470	3.396893	13.437663
1471	3.7115297	13.745349
1472	3.1361747	12.935123
1473	3.1631103	12.779014
1474	4.123956	12.046867
1475	3.6587493	13.373383
1476	3.6955018	11.448832
1477	3.8271556	11.422109
1478	2.505276	13.828674
1479	1.7789239	13.500209
1480	2.7049253	13.749149
1481	2.3821857	13.254975
1482	3.1108723	13.821539
1483	4.1501517	12.05473
1484	2.7924795	13.180506
1485	4.0847607	11.993082
1486	2.528537	13.668927
1487	2.4851482	13.641889
1488	3.1722143	13.863198
1489	3.9421232	11.92948
1490	3.1500185	14.185728
1491	4.3373103	12.192743
1492	3.8464317	14.161286
1493	3.7722404	11.367152
1494	2.4779916	13.509024
1495	3.8290343	14.318889
1496	4.0495567	13.626216
1497	3.3432984	13.659139
1498	3.211391	12.842054
1499	4.1727943	12.150169
1500	3.0440228	14.2536335
1501	2.7891529	13.685312
1502	2.993442	13.774994
1503	3.284547	13.217435
1504	3.0768073	13.6894655
1505	3.7635274	11.719156
1506	3.673374	11.439423
1507	3.0953522	13.551337
1508	3.7714317	13.940981
1509	2.6845665	13.564569
1510	4.742394	13.856861
1511	2.7838051	12.894913
1512	3.8551755	11.293825
1513	4.3361216	12.285658
1514	3.3933022	13.674044
1515	4.2199674	12.1461735
1516	3.7852883	11.518361
1517	3.8940086	13.426234
1518	2.1785288	14.025224
1519	3.6860893	11.479903
1520	3.0169027	13.814483
1521	2.7135985	13.572603
1522	3.6783419	11.44535
1523	4.3285565	13.570925
1524	4.4028974	12.309014
1525	2.6876736	14.330305
1526	2.953229	13.956111
1527	4.505947	13.480298
1528	4.369653	12.319793
1529	3.8038032	12.065702
1530	3.2197845	14.018321
1531	2.413701	14.109908
1532	3.6682975	11.457586
1533	3.5957472	14.353671
1534	4.0169187	12.258732
1535	2.0094433	13.574675
1536	4.422645	12.393862
1537	3.1575363	14.177977
1538	2.3283806	13.737665
1539	3.1827862	13.90297
1540	1.198659	11.484421
1541	4.422417	12.345106
1542	3.6866179	11.461023
1543	4.453024	12.422905
1544	3.9170475	11.989068
1545	2.7937982	13.836784
1546	2.6477063	13.1492815
1547	2.2258954	13.3045435
1548	2.975639	14.110322
1549	2.1878989	14.181362
1550	3.0136886	14.319549
1551	3.83243	14.332281
1552	2.7683477	12.903778
1553	5.0216346	12.838804
1554	3.9576366	12.093516
1555	2.7515862	13.411204
1556	2.0522776	13.570648
1557	2.9262478	13.780589
1558	3.6929665	11.794801
1559	4.196791	12.287142
1560	2.698967	13.121673
1561	1.4195384	11.844851
1562	2.6693141	12.891807
1563	3.6604235	11.933423
1564	2.4849863	13.8021345
1565	3.7207868	11.512444
1566	1.7564	13.576683
1567	3.9936938	12.146408
1568	4.6371045	12.489457
1569	3.769809	14.275901
1570	3.9978228	12.204618
1571	3.722772	11.687518
1572	3.6842515	13.855256
1573	4.1934395	14.210308
1574	1.7153821	13.675423
1575	3.673289	12.070684
1576	4.107574	14.079472
1577	3.9314384	12.004503
1578	4.090534	12.366498
1579	4.2618217	12.29095
1580	1.6054548	13.806685
1581	3.7407138	11.555743
1582	2.200202	13.92181
1583	3.9609911	14.275931
1584	2.6670828	13.651602
1585	2.1367753	14.114115
1586	4.610809	13.377951
1587	4.398063	12.946558
1588	4.2197227	12.400593
1589	3.6628733	14.344837
1590	2.287389	14.090735
1591	4.240567	12.33042
1592	4.0647573	12.885938
1593	1.7669821	13.870291
1594	3.8425288	12.839159
1595	4.008753	12.202407
1596	1.8242508	13.815739
1597	3.6766717	14.333499
1598	3.6626978	11.783391
1599	2.6252327	14.086577
1600	3.162176	14.279702
1601	1.7437819	13.5669565
1602	3.8114061	12.362119
1603	3.2450945	14.298866
1604	1.6041459	14.24276
1605	2.1459162	13.848411
1606	2.9134738	14.119372
1607	2.7986383	14.17639
1608	2.1206603	12.625384
1609	1.8096519	12.52996
1610	2.5742059	13.728385
1611	3.5778024	12.190667
1612	3.3793592	12.059088
1613	2.8800206	14.380933
1614	3.5849497	11.871324
1615	1.9987676	14.133461
1616	2.9643383	14.330553
1617	2.6927888	13.684272
1618	3.026046	14.031504
1619	3.3962193	14.1330385
1620	2.0085483	14.225431
1621	3.5041196	11.820503
1622	1.6248113	14.298696
1623	2.3389912	13.967614
1624	2.3979254	13.495013
1625	4.0099993	14.156825
1626	3.2147317	14.301841
1627	1.7798102	13.98025
1628	2.002035	13.4593115
1629	2.7584538	14.109683
1630	1.719749	14.154398
1631	2.964225	14.2201805
1632	3.153557	14.276629
1633	1.9985039	13.903402
1634	4.108822	13.959969
1635	1.5143492	3.3895447
1636	1.6714956	13.998444
1637	4.530097	14.123867
1638	2.5752587	14.29282
1639	3.1820495	14.327259
1640	1.6106764	13.919432
1641	1.2296778	11.481673
1642	2.0451396	13.683084
1643	3.4848886	13.714793
1644	1.5537907	13.8817425
1645	1.3109158	3.2488358
1646	1.2508578	11.506543
1647	1.7255255	11.859219
1648	1.5794283	14.282494
1649	2.3888886	13.472543
1650	1.8398207	14.234826
1651	1.8785592	14.103594
1652	1.6931422	13.924118
1653	1.7536308	13.786251
1654	2.0511687	14.235341
1655	1.8754423	11.9381895
1656	2.3629208	14.178696
1657	1.4943372	14.308894
1658	2.1515274	14.1893015
1659	1.8681523	14.087597
1660	1.7719477	14.094629
1661	1.4221796	11.727982
1662	1.4440435	11.778336
1663	1.4620894	13.861381
1664	2.4615898	13.633666
1665	1.8440506	13.6823845
1666	1.7364908	2.8753664
1667	1.5026431	11.89798
1668	2.318192	13.989403
1669	1.6781741	14.168266
1670	1.4748013	11.888096
1671	1.609517	2.854482
1672	1.5397259	11.918884
1673	1.9407263	14.055152
1674	3.406096	14.215856
1675	2.0695024	13.883973
1676	1.435132	13.855829
1677	4.4690213	14.156503
1678	1.5942888	13.756292
1679	1.9378978	14.142425
1680	2.475174	13.786341
1681	1.2078562	11.455229
1682	4.566931	14.204324
1683	4.645802	14.081489
1684	1.5082119	13.950225
1685	1.5966127	14.188075
1686	1.5458829	11.894921
1687	4.409219	14.215139
1688	3.6809788	14.132466
1689	2.5822985	12.851545
1690	2.0964706	13.25992
1691	1.8451009	14.149169
1692	1.9450845	13.771648
1693	2.5972757	14.126338
1694	1.5768056	11.845438
1695	1.9517795	13.514542
1696	1.1816727	11.425785
1697	1.6091094	14.299971
1698	1.5794603	11.885125
1699	2.2480364	13.926638
1700	1.867908	14.072967
1701	1.8577065	13.461029
1702	2.4274538	13.525258
1703	1.9863267	13.958742
1704	1.200198	11.448751
1705	2.3158803	14.081596
1706	1.6356928	14.146794
1707	1.7641758	14.189801
1708	1.8453227	13.93632
1709	1.6960524	13.895468
1710	0.96963245	3.0324907
1711	1.7573664	13.89616
1712	1.7161992	14.278132
1713	3.8526287	14.185626
1714	1.5510939	13.8968525
1715	1.008873	3.011549
1716	1.630011	11.968412
1717	0.9174931	2.9711206
1718	1.827536	14.15319
1719	1.9060247	13.425765
1720	1.699813	11.962108
1721	1.6291268	13.898653
1722	0.95223224	3.0138729
1723	1.8785447	14.101671
1724	1.7637165	13.884545
1725	1.8494658	13.357905
1726	1.9073153	13.753632
1727	1.648397	13.577794
1728	2.127658	14.132505
1729	1.748894	13.382455
1730	1.5821642	14.222423
1731	2.8988519	13.275778
1732	0.9122775	3.3029542
1733	1.9129459	13.7734165
1734	2.4201276	13.517962
1735	1.953792	14.034259
1736	2.5689769	13.73138
1737	2.2530146	13.147062
1738	1.5936923	13.809441
1739	1.9553779	13.739507
1740	1.74478	14.256165
1741	2.9521475	14.3400135
1742	2.43933	14.032696
1743	1.5708063	13.792177
1744	1.5686276	13.891719
1745	2.7729287	14.301948
1746	1.8593917	13.31208
1747	1.8126194	13.873022
1748	3.5418885	14.280349
1749	1.9552137	14.163171
1750	1.1851505	11.43183
1751	2.2765086	13.580271
1752	3.6771655	14.095063
1753	1.9721493	14.07948
1754	2.383454	13.785295
1755	1.7287288	13.7286625
1756	4.233381	13.957013
1757	1.9862034	13.878684
1758	3.3435826	14.29648
1759	3.4831119	14.31999
1760	3.0389488	14.171966
1761	3.2103252	14.201425
1762	2.0881069	14.057128
1763	1.1909648	11.442043
1764	3.41105	14.311505
1765	2.0743833	13.542735
1766	2.7576547	14.399514
1767	1.8872415	13.342625
1768	2.9305527	14.142626
1769	2.8600295	14.326497
1770	2.1946077	13.540637
1771	1.813267	14.017032
1772	1.7294302	13.926803
1773	2.7836878	13.446876
1774	3.5369754	11.588592
1775	2.6213367	14.451214
1776	2.675925	14.150001
1777	1.8813591	13.489718
1778	2.0009968	14.002677
1779	2.864108	14.348824
1780	1.859168	13.9502
1781	1.1868613	11.433386
1782	3.5073016	14.216425
1783	2.0816357	13.936452
1784	4.149648	14.159425
1785	3.0723498	14.206558
1786	4.1206927	14.1811075
1787	1.9066617	13.867916
1788	2.0070148	13.453861
1789	2.0537	14.0131
1790	2.1472867	14.279821
1791	2.0509787	14.164328
1792	4.025351	13.942084
1793	4.214881	14.277503
1794	2.363247	13.169541
1795	2.1090279	13.769098
1796	3.5570183	14.076559
1797	1.7547752	13.5984955
1798	1.7604712	13.988214
1799	1.8754988	13.636145
1800	4.3678217	13.983699
1801	1.6506101	13.676234
1802	1.8717345	13.7205925
1803	4.444811	14.218364
1804	3.7811923	14.048318
1805	4.41014	14.156995
1806	3.3175476	14.26596
1807	3.7050517	14.2021055
1808	4.134554	14.010215
1809	1.9106756	14.208375
1810	1.1779137	11.426112
1811	3.1881735	12.584996
1812	3.83878	14.317999
1813	1.210859	11.458742
1814	4.273937	14.1948185
1815	1.2175944	11.468545
1816	2.4961753	13.523111
1817	4.4116864	14.225056
1818	1.8991331	13.823389
1819	3.7219863	13.915981
1820	1.2064412	11.456748
1821	1.8310537	13.5293455
1822	2.028934	13.987061
1823	2.7059064	14.199502
1824	4.2105556	14.126552
1825	2.0445955	13.643899
1826	3.875299	14.19045
1827	3.9922545	14.277281
1828	1.8880618	14.161086
1829	3.5994177	14.269446
1830	2.1862466	13.9512825
1831	1.5593653	14.089232
1832	2.5015945	13.717226
1833	2.869964	13.977361
1834	1.5971771	14.120397
1835	3.8049853	13.911763
1836	1.9300195	13.910412
1837	4.1664915	14.205546
1838	4.2544885	14.085635
1839	2.8933923	14.007859
1840	12.612536	3.0096028
1841	8.365874	3.8747513
1842	8.968317	3.6634479
1843	2.423629	3.709743
1844	11.312072	3.5176325
1845	7.3949747	4.699013
1846	8.1113205	4.105157
1847	2.9917946	3.9828882
1848	8.62877	3.74809
1849	8.671052	3.7374601
1850	8.465917	3.915006
1851	8.501862	3.8960364
1852	7.1589823	4.4408536
1853	8.444609	4.3718266
1854	12.48267	3.042648
1855	2.8798442	3.9369063
1856	7.051039	4.4736276
1857	6.6120353	4.502657
1858	12.594975	2.971487
1859	6.8876286	4.48372
1860	6.719032	4.5103083
1861	7.2727857	4.4720592
1862	8.481695	3.7853224
1863	7.9874926	4.127011
1864	2.3657143	3.7519062
1865	6.9148955	4.4986753
1866	7.197597	4.684649
1867	8.585127	3.9121869
1868	8.873004	3.6491969
1869	8.227664	4.0458837
1870	2.4666653	3.7615428
1871	8.312733	4.009723
1872	8.160782	4.151054
1873	8.393072	3.938476
1874	9.078064	4.5978394
1875	9.001337	3.5957735
1876	9.424214	4.1824236
1877	9.049972	3.7382004
1878	2.911522	3.944994
1879	9.055747	3.6333628
1880	9.534321	4.897234
1881	9.194299	3.661204
1882	8.2812	4.115991
1883	8.478707	3.883681
1884	8.948008	3.7376695
1885	8.988443	3.728063
1886	2.8029227	3.9151955
1887	8.983097	3.8473082
1888	9.195929	3.6730535
1889	8.950167	3.7197347
1890	9.043438	3.654432
1891	9.052235	3.6724439
1892	12.366325	2.7917187
1893	8.862765	4.07619
1894	8.900164	3.667157
1895	9.548356	4.496487
1896	9.24935	3.7527382
1897	11.856025	2.4718559
1898	8.756536	3.7586877
1899	9.097061	3.7170317
1900	1.0667778	2.7398934
1901	8.427421	3.8873093
1902	8.916054	3.6943693
1903	8.821082	4.144264
1904	8.708061	4.0058603
1905	8.198779	4.6713467
1906	9.159773	3.6883237
1907	2.5248885	3.7528014
1908	8.890026	3.7309632
1909	1.6318271	3.2411792
1910	9.007351	3.6994355
1911	8.557507	3.8231702
1912	8.777135	3.745385
1913	1.8246111	3.496141
1914	8.951862	3.6739702
1915	12.707566	2.923464
1916	1.8615154	2.8277552
1917	8.200173	4.158747
1918	1.3571215	3.273225
1919	2.605578	3.789855
1920	9.024281	3.7479193
1921	1.8516471	3.4329116
1922	8.073784	4.1307282
1923	8.875786	3.7357929
1924	1.8424741	2.95181
1925	8.553824	3.8027666
1926	8.921145	3.6160684
1927	8.99027	3.7435012
1928	9.064918	3.6666305
1929	8.972189	3.536514
1930	12.81568	2.8364758
1931	12.640944	2.9680672
1932	8.373958	4.040902
1933	8.550277	4.9191666
1934	8.358648	4.2430763
1935	9.499856	4.7166896
1936	8.794239	3.7793314
1937	8.513198	3.9842474
1938	8.518097	3.9323316
1939	12.770614	2.8828223
1940	6.8704896	4.420594
1941	7.7034693	4.4338064
1942	8.759274	3.7773013
1943	11.424504	3.439714
1944	8.730093	3.7487738
1945	7.718522	4.53642
1946	7.97389	4.3606853
1947	12.58797	2.993164
1948	11.516147	3.366057
1949	8.6194315	3.8057764
1950	8.2410555	4.1632223
1951	8.092744	4.302635
1952	9.34034	3.7236903
1953	8.852385	3.6935601
1954	1.1738799	2.421022
1955	8.561411	3.872487
1956	8.542215	3.9127307
1957	1.1806247	2.3063645
1958	8.171622	4.078479
1959	8.194471	4.075798
1960	8.614712	3.9154437
1961	7.875487	4.4207873
1962	9.975504	3.928295
1963	1.0605546	2.3667688
1964	8.936632	3.7912505
1965	8.286716	4.1928434
1966	7.379627	4.7498794
1967	11.462717	3.4274638
1968	8.4813	3.8659837
1969	1.3017676	2.4448824
1970	6.904653	4.572433
1971	8.289436	4.074031
1972	9.365224	4.7237973
1973	8.3240385	3.9186475
1974	11.500722	3.4614685
1975	7.783547	5.0671983
1976	8.542617	3.9279315
1977	8.398201	4.090804
1978	7.481835	4.6665015
1979	8.974819	3.9078562
1980	7.3930244	4.8560386
1981	8.425545	4.0244164
1982	1.1813889	2.4428189
1983	8.8937845	4.051282
1984	7.976344	4.201319
1985	12.903841	2.7564373
1986	8.073044	4.170269
1987	11.607431	3.414696
1988	12.709855	2.915653
1989	7.4690685	4.9726114
1990	8.81241	3.785102
1991	11.452705	3.4494064
1992	8.461402	3.9157863
1993	8.097948	4.391493
1994	12.72384	2.9311757
1995	8.824611	4.3844337
1996	8.633831	3.802682
1997	8.067431	4.272919
1998	8.356637	4.083084
[truncated: 1,411 more rows]
