# Supplementary material for: Spatial biology using single-cell mass spectrometry imaging and integrated microscopy
Source: Nat Commun. 2025 Oct 15;16:9129. doi: 10.1038/s41467-025-64603-8 (PMC12528677; doi:10.1038/s41467-025-64603-8)
Supplement: Supplementary file 4 — Source Data [file 41467_2025_64603_MOESM4_ESM.zip › figure_8.csv]

	0	1	2	3	4	5	6	7
Cholesterol	-0.7708364515289572	-0.33008404245855005	-0.32641495140889	-0.2686238012907029	0.0880586562379232	3.0764291901475347	0.4847798655897637	0.28332553643701675
ACAR 18:0	-0.16429605342765963	-0.07132612001206479	2.569284649478871	-0.10421959755792906	-0.49523185044790985	0.16477351219753514	-0.4021898696595329	2.962979094231272
LPC 16:0	-0.45139100301554086	-0.1315240270763707	-0.41741805452431274	0.018553291536559574	-0.22542194956555803	-0.4591704662765938	0.5062564675702959	0.770461886513407
LPC 18:1	0.7660022264348252	-0.19838964199519873	0.40841400556063356	-0.33420601941279604	-0.6754156602708674	0.6617047695833704	0.017457573853592295	1.4412358656255095
LPC 18:0	-0.5477266610689817	0.15421369701594598	0.3305648475294419	-0.1867346488471411	-0.10239955511071575	-0.5285548506316227	0.4211308235774573	1.4377137486521978
DG 32:1	-0.5674612971493033	-0.7074565247033613	-0.6817263936031506	-0.6175085961756507	0.4749387433299657	0.4991643376615968	1.3650350263252244	-0.5416353356123116
DG 32:0	-0.633135652125374	-0.7154450392910977	-0.7410813051154166	-0.6223907911399325	0.5740182090271392	0.5785053055543812	1.3725755212975976	-0.5451355721526127
DG 34:2	-0.5831959747783672	-0.7373318290453209	-0.7154811351693615	-0.6701269138154551	0.8671118203774406	0.6229475521504767	1.2521397606290607	-0.337146247517129
DG 34:1	-0.569838978185382	-0.719856413339285	-0.6774178382920176	-0.6829637582834537	0.8032138334324997	0.6320764830032204	1.272845637384396	-0.364200149836651
DG 36:5	-0.6244404138733852	-0.6554166046685627	-0.6295443261547878	-0.5202742069895393	1.0655255481383052	0.5499423613101914	0.9406347170812931	-0.1834803897671774
DG 36:4	-0.6329421775302164	-0.7444004546878754	-0.7370064961442679	-0.625525906230415	1.1390038141092236	0.7394945156422013	1.0950683268784862	-0.326693466319625
DG 36:3	-0.5563059935151727	-0.729557240890636	-0.5975271795202708	-0.6927315100431596	1.0685230690384666	0.6715757580128926	1.0910860362909665	0.17684758613917434
DG 36:2	-0.5231039575487479	-0.7063257832452914	-0.5974115838549977	-0.7092072610078782	0.9387167359962472	0.5823736454804058	1.1590026247699028	0.10441501958828131
DG 36:1	-0.3971064664213869	-0.5473866497485064	-0.24093403162169913	-0.7504709679258833	0.6465948479543154	0.8275720193838001	1.0295746004479422	0.5662484186453808
DG 38:5	-0.20487459630857238	-0.26414644880642885	-0.12816643563071867	-0.3403836323349993	0.16719237609143775	0.219671415066795	0.578501927022684	0.19991690298232098
DG 38:4	-0.4123971609748183	-0.39001431510591145	-0.3901393193571319	0.08300245541210731	0.5573056404492632	-0.43066773999207963	0.26799133999778346	-0.38949410545145213
SM 34:1;O2	0.0004429035768126415	1.249286326286065	1.1375114364245027	0.5025556100480869	-0.5121422936750771	-1.3648403728915588	-1.0038536533935054	-0.205657736602029
PC 30:1	0.9487919032183088	-0.16645617880496894	0.4818945230385066	-0.34272364279715783	-0.4493726669112855	0.5206382995086264	-0.16421422698148247	1.1459510901236725
PC 30:0	1.532522046143771	0.5943197752232072	1.0855035717481656	-0.5035772186688329	-0.7480956173512379	-0.6266642338299786	-0.570106647811017	2.092652302724273
PC O-32:1	0.132902084175254	1.0274185893037349	1.2411210993295752	-0.13023480286271474	-0.18846590623732087	-1.1546547766197606	-0.5024879282150471	1.1398206935850779
PE 34:0	-0.4314146128863787	-0.21846467351812726	-0.8479395644137034	-0.26428715840422756	0.07115713021830862	2.2656737917383674	0.5150067335635893	-0.1319335509917864
PC O-32:0	-0.6061757277128773	0.7607617775566567	0.2019928013792284	0.6564201506860765	-0.12876347701209506	-1.508492819308099	-0.4987135731577093	-0.6884437153218848
PC 32:2	1.4717102028653177	-0.08813894639562472	0.579966999849616	-0.5394676830521509	-0.6235222068056625	0.36570837841170384	-0.2946657294354048	2.312708697490041
SM 36:1;O2	-0.029502399801180287	0.5220990897885667	0.15101114617702152	0.3431944860454837	-0.41946890861000286	-0.10150061371948128	-0.4609118716945168	-0.2898575197058009
PC 32:1	1.750196576260168	0.36877894079756063	0.8308125568227026	-0.4348525272168941	-0.7490189673862439	-0.8302600581307028	-0.47668732198598035	0.7698340813393705
PC 32:0	-0.37909197794983235	0.1551572335906019	-0.3872882180517258	1.0876676650627433	-0.23403167589639062	-2.1133756850576253	-0.5993585143958247	-1.074493683659087
PE 36:2	-0.11106510953376933	-0.2832446950930281	-0.33456574632115554	-0.34432024677487216	-0.11787276643234389	3.5520062839215094	0.18575614845449817	0.19095649754595134
PC O-34:2	-0.6832414045598465	0.5968987861830437	-0.11223899166145375	0.6539825590733611	0.3492787404040464	-1.5165611191254578	-0.5244749659202306	-0.5500047469389086
PE 36:1	0.33824018140893547	-0.19632840222268877	-0.08186752610847405	-0.5397157381397815	-0.20404291432639712	3.49161164132405	0.11038334067458051	0.20312513171996932
PC O-34:1	0.2082594391890559	0.8886114446510641	1.4120649643792336	0.20210328499343258	-0.5046052706894794	-1.9680313021403522	-0.5999056709978897	0.2597118867333392
PE 36:0	-0.4552793636596574	-0.3528111373431902	-0.4914723335272061	-0.13061040335919274	0.04880295288011254	0.6766501448309998	0.6100406509245815	-0.26556727527825846
PC 34:4	0.26057318145208613	0.039015846262264155	-0.09043501582054637	-0.5151678306189852	-0.39484991925710544	1.1329139004294346	0.4259567645818926	0.755681844959047
PC 34:3	0.4844862447127063	0.3439929815947536	-0.8210815438088059	-0.34051246727064644	-0.7153749653753486	0.26834320246074217	0.4041043977423418	0.43577035037760325
PC 34:2	0.6427618737031645	0.12296013657162377	-0.338838796184158	0.4729650886445521	-0.750067840701491	0.2623193879195296	-0.7378750937880432	0.6451194032641425
PC 34:1	1.5000127760329127	0.6488949723671164	1.054000833969301	-0.1331375687149715	-1.0752350926414451	-0.7304804571217296	-0.7400251290958997	0.5775826179322715
PC O-36:4	-0.9450030927251873	-0.4575039248924122	-0.2598998372320077	0.7018185518125596	0.7914332387654051	-1.5570819877999644	-0.050317758433288985	-1.1544801380486327
PC O-36:3	-0.7448470879345054	0.054775901971905086	0.38517997954151934	0.06742274454831501	0.5272475869984523	-1.2131811606485863	0.24404667432503968	-0.3546888913950096
PE 38:2	0.22135701129653979	-0.18038606818726874	-0.21004906057342737	-0.2047019571260155	-0.40002542270598446	3.2546141284266055	-0.12048517063878877	0.446799995831565
PC O-36:2	-0.21573770827548738	0.7311024020493218	1.207773231799931	0.14062726069136092	0.02955296209087499	-1.1764801534221139	-0.48412644789754294	0.019638115992581286
PE 38:1	0.6640053024127643	0.09948600138356029	0.47749292330628323	-0.3693665620313158	-0.5703551955054241	2.378833406816875	-0.2569808336359408	0.508209564518343
PC 36:5	-0.32008070717197756	0.0604622261498506	-0.8847214954706514	0.16196878062115466	-0.2507581064377381	0.6800735825521625	0.20785446702891833	-0.4430719262071449
PC 36:4	-0.6595072037013925	-0.3780376842435479	-0.7868424588401283	1.1725620393066747	0.290172847775398	-1.0334131575865082	-0.6069378125518307	-1.0531773925735586
PC 36:3	1.3851324482880085	-0.03686088683782689	-0.24833426496084204	0.10778776271765582	-0.910529551766866	0.9811522941629034	-0.6950786280587292	0.41892868908047154
PC 36:2	1.5776429769448344	0.6538621531422004	0.7350849450447068	-0.09185673744510212	-0.8461586624046554	-0.5628117315635784	-0.9565557278126021	1.247379339699951
PC 36:1	1.291209978858401	0.722158627823327	1.8057471165236192	-0.48891950002035883	-0.7262819050743755	-0.27587344685526716	-0.6473043978152108	1.1867646074650224
PS 36:1	-0.5385508255993601	-0.5909493522884274	-0.5763107446370538	-0.643269248008601	0.6739257653267792	0.19324882181221176	1.1954897821419002	0.21242488439238605
PC O-38:5	-0.6682689237293564	-0.40676763194649485	0.7264597676365843	0.3124714464655731	0.7794389089415976	-1.6872706077476822	-0.009929601889416478	-0.4651030210369435
PC O-38:4	-0.8539737595539683	-0.38480852618551165	1.05286485535212	-0.047881573709867946	0.5703701332057179	-1.0385239914333346	0.4466426117072006	-0.2587747081424338
PC O-38:3	-0.5315738455734619	-0.5687592429647923	-0.2615317873875645	-0.589435806733997	0.26121999580132454	0.6542356236464635	1.2036761595059133	-0.3790692944080075
PE 40:2	0.4570487995860677	-0.059798156539323834	-0.010836877904254805	-0.3541087742171136	-0.3942822754783772	2.166954343159873	-0.03268459648801011	0.7436454892607915
PC 38:6	-0.6780689863510457	0.5399302739557296	-0.8617918944991098	0.6959807778910585	0.34377349751216685	-0.6489681485029843	-0.46744073398852	-1.0972193893123858
PC 38:5	0.0129847956237165	-0.0066189846634527125	-0.7993586307501065	0.735300455627142	-0.09250903358074719	-0.9734792646622431	-0.48201068163954713	-0.8732608998440465
PC 38:4	-0.5337242371713672	-0.02227314610692166	-0.37698145053850707	1.012739688259507	0.5562240777975295	-1.6395096795893571	-0.7749707413557474	-0.8506568160245691
PC 38:3	1.2068179676509867	0.5782679066151502	1.0540466159688462	-0.31494896448849086	-0.5350260801501882	-0.29829528053628374	-0.6365574902802237	0.9252076900054487
SM 42:2;O2	0.2178966948349058	1.5435159416576643	1.1062632984930487	0.21622474816382084	-0.4713862660821516	-1.3689565063756337	-0.9100362598395833	-0.2617388792440116
PC 38:2	1.270893994319061	0.15744730580034497	0.9079852292728918	-0.5708381921200935	-0.6152411812815123	1.5480091637676772	-0.34906572684552634	0.5633465296665732
PC 38:1	0.7984468706496598	0.05834314644015897	0.8599798873100907	-0.47717080288924185	-0.5463748076175181	2.1351767091475113	-0.23795201320154402	0.45137550956981026
TG 50:4	-0.553107541311385	-0.6318018799476753	-0.6170779021095243	-0.5986705272895388	0.5145975074980419	2.1148764093255075	1.014303911155471	-0.5609607386817846
TG 50:3	-0.5955056244841879	-0.7117923892835378	-0.6903645518936743	-0.6591664244774318	0.8263070386955915	0.687161851404485	1.2596412545249134	-0.5940131121182944
PC 40:6	-0.36727201773476364	1.5454895718230257	-0.40518597676747115	0.27159925124176626	0.12242789600547296	-0.8747756495947456	-0.5701983579068686	-0.7936603245894355
TG 52:4	-0.6000937867850002	-0.6980454448720255	-0.6839618772134112	-0.6404986251572238	0.9117158057158692	1.7834037287784994	1.0164278398596815	-0.538094452063974
TG 54:6	-0.6119603735851138	-0.7143213717000924	-0.6907470260467783	-0.653773981745657	1.430322058004015	0.8026831917739844	0.9689025695792727	-0.46805963463396266
TG 54:5	-0.6140887835700657	-0.7304795670179386	-0.7002240829750227	-0.6672003250997018	1.26153880021164	0.9703045686565067	1.0423029465120248	-0.442981298239304
